# Supplementary material for: Crystal structure of ethyl N-(1,5-dimethyl-3-oxo-2-phenyl-2,3-di­hydro-1H-pyrazol-4-yl)carbamate
Source: Acta Crystallogr E Crystallogr Commun. 2015 Mar 28;71(Pt 4):o267. doi: 10.1107/S2056989015006106 (PMC4438802; doi:10.1107/S2056989015006106)
Supplement: Supplementary file 1 [file e-71-0o267-sup1.cif]

##############################################################################
#                                                                            #
# This CIF contains the data in a paper accepted for publication in          #
# Acta Crystallographica Section E. It conforms to the requirements of       #
# Notes for Authors for Acta Crystallographica Section E, and has been       #
# peer reviewed under the auspices of the IUCr Commission on Journals.       #
#                                                                            #
# Full details of the Crystallographic Information File format               #
# are given in the paper "The Crystallographic Information File (CIF):       #
# a New Standard Archive File for Crystallography" by S. R. Hall, F. H.      #
# Allen and I. D. Brown [Acta Cryst. (1991), A47, 655-685].                  #
#                                                                            #
# The current version of the core CIF dictionary is obtainable from          #
# ftp://ftp.iucr.org/pub/cif_core.dic.                                       #
#                                                                            #
# Software is freely available for graphical display of the structure(s)     #
# in this CIF. For information consult the CIF software page                 #
# http://www.iucr.org/resources/cif/software.                                #
#                                                                            #
# This file may be used for bona fide research purposes within the           #
# scientific community so long as proper attribution is given to the journal # 
# article from which it was obtained.                                        #
#                                                                            #
##############################################################################
data_global
_audit_creation_method     ?
_journal_date_recd_electronic     2015-03-23
_journal_date_accepted     2015-03-25
_journal_name_full     'Acta Crystallographica, Section E'
_journal_year     2015
_journal_volume     71
_journal_issue      4
_journal_page_first     o267
_journal_page_last     o267
_journal_paper_category     HO
_journal_paper_doi     10.1107/S2056989015006106
_journal_coeditor_code     SJ5447
_publ_contact_author
;
Muhammad Nawaz Tahir
University of Sargodha
Department of Physics
Sargodha
Pakistan
;
_publ_contact_author_email     'dmntahir_uos@yahoo.com'
_publ_contact_author_fax     '0092 48 32 22 121'
_publ_contact_author_phone     '0092 48 92 30 914'
_publ_section_title
;\
Crystal structure of ethyl
<i>N</i>-(1,5-dimethyl-3-oxo-2-phenyl-2,3-dihydro-1<i>H</i>-\
pyrazol-4-yl)carbamate
;
loop_
    _publ_author_name
    _publ_author_footnote
    _publ_author_address
    'Muhammad Danish' .
;
Department of Chemistry
Institute of Natural Sciences
University of Gujrat
Gujrat 50700
Pakistan
;
    'Tahir, Muhammad Nawaz' .
;
Department of Physics
University of Sargodha
Sargodha
Punjab
Pakistan
;
    'Uzma Anwar' .
;
Department of Chemistry
Institute of Natural Sciences
University of Gujrat
Gujrat 50700
Pakistan
;
    'Muhammad Asam Raza' .
;
Department of Chemistry
Institute of Natural Sciences
University of Gujrat
Gujrat 50700
Pakistan
;
data_I
_audit_creation_method     SHELXL-97
_chemical_name_systematic
;\
Ethyl <i>N</i>-(1,5-dimethyl-3-oxo-2-phenyl-2,3-dihydro-1<i>H</i>-\
pyrazol-4-yl)carbamate
;
_chemical_name_common     ?
_chemical_formula_moiety     'C14 H17 N3 O3'
_chemical_formula_sum     'C14 H17 N3 O3'
_chemical_formula_iupac     'C14 H17 N3 O3'
_chemical_formula_weight     275.30
_shelx_space_group_comment
;
The symmetry employed for this shelxl refinement is uniquely defined
by the following loop, which should always be used as a source of
symmetry information in preference to the above space-group names.
They are only intended as comments.
;
_space_group_crystal_system     monoclinic
_space_group_name_H-M_alt     'P 21/c'
_space_group_name_Hall     '-P 2ybc'
loop_
    _space_group_symop_operation_xyz
    'x, y, z'
    '-x, y+1/2, -z+1/2'
    '-x, -y, -z'
    'x, -y-1/2, z-1/2'
_cell_length_a     8.2100(4)
_cell_length_b     11.4137(6)
_cell_length_c     15.1594(8)
_cell_angle_alpha     90
_cell_angle_beta     93.403(3)
_cell_angle_gamma     90
_cell_volume     1418.03(13)
_cell_formula_units_Z     4
_cell_measurement_reflns_used     2368
_cell_measurement_theta_min     2.235
_cell_measurement_theta_max     27.000
_cell_measurement_temperature     296(2)
_exptl_crystal_description     plate
_exptl_crystal_colour     'light yellow'
_exptl_crystal_size_max     0.38
_exptl_crystal_size_mid     0.34
_exptl_crystal_size_min     0.20
_exptl_crystal_density_diffrn     1.290
_exptl_crystal_density_meas     ?
_exptl_crystal_density_method     'not measured'
_exptl_crystal_F_000     584
_exptl_absorpt_coefficient_mu     0.092
_exptl_absorpt_correction_type     multi-scan
_exptl_absorpt_process_details
;
(SADABS; Bruker, 2005)
;
_exptl_absorpt_correction_T_min     0.968
_exptl_absorpt_correction_T_max     0.983
_exptl_special_details
;
;
_diffrn_ambient_temperature     296(2)
_diffrn_radiation_type     MoK\a
_diffrn_radiation_wavelength     0.71073
_diffrn_radiation_source     'fine-focus sealed tube'
_diffrn_radiation_monochromator     graphite
_diffrn_measurement_device_type     'Bruker Kappa APEXII CCD'
_diffrn_measurement_method     \w
_diffrn_detector_area_resol_mean     7.80
_diffrn_reflns_number     11712
_diffrn_reflns_av_R_equivalents     0.0220
_diffrn_reflns_theta_min     2.235
_diffrn_reflns_theta_max     27.00
_diffrn_reflns_theta_full     27.00
_diffrn_measured_fraction_theta_max     0.999
_diffrn_measured_fraction_theta_full     0.999
_diffrn_reflns_limit_h_min     -10
_diffrn_reflns_limit_h_max     10
_diffrn_reflns_limit_k_min     -14
_diffrn_reflns_limit_k_max     13
_diffrn_reflns_limit_l_min     -19
_diffrn_reflns_limit_l_max     19
_diffrn_standards_number     0
_diffrn_standards_interval_count     ?
_diffrn_standards_interval_time     ?
_diffrn_standards_decay_%     ?
_refine_special_details
;
Refinement of <i>F</i>^2^ against ALL reflections. The weighted <i>R</i>-factor
<i>wR</i> and goodness of fit <i>S</i> are based on <i>F</i>^2^, conventional
<i>R</i>-factors <i>R</i> are based on <i>F</i>, with <i>F</i> set to zero for
negative <i>F</i>^2^. The threshold expression of <i>F</i>^2^ >
\s(<i>F</i>^2^) is used only for calculating <i>R</i>-factors(gt) <i>etc</i>.
and is not relevant to the choice of reflections for refinement.
<i>R</i>-factors based on <i>F</i>^2^ are statistically about twice as large
as those based on <i>F</i>, and <i>R</i>-factors based on ALL data will be
even larger.
;
_reflns_number_total     3098
_reflns_number_gt     2368
_reflns_threshold_expression     I>2\s(I)
_refine_ls_structure_factor_coef     Fsqd
_refine_ls_matrix_type     full
_refine_ls_R_factor_all     0.0570
_refine_ls_R_factor_gt     0.0427
_refine_ls_wR_factor_gt     0.1173
_refine_ls_wR_factor_ref     0.1268
_refine_ls_goodness_of_fit_ref     1.059
_refine_ls_restrained_S_all     1.059
_refine_ls_number_reflns     3098
_refine_ls_number_parameters     185
_refine_ls_number_restraints     0
_refine_ls_hydrogen_treatment     constr
_refine_ls_weighting_scheme     calc
_refine_ls_weighting_details
              'w=1/[\s^2^(Fo^2^)+(0.0592P)^2^+0.2848P] where P=(Fo^2^+2Fc^2^)/3'
_atom_sites_solution_hydrogens     geom
_atom_sites_solution_primary     direct
_atom_sites_solution_secondary     difmap
_refine_ls_shift/su_max     0.000
_refine_ls_shift/su_mean     0.000
_refine_diff_density_max     0.188
_refine_diff_density_min     -0.170
_refine_ls_extinction_method     SHELXL
_refine_ls_extinction_coef     0.027(3)
_refine_ls_extinction_expression
                                  'Fc^*^=kFc[1+0.001xFc^2^\l^3^/sin(2\q)]^-1/4^'
loop_
    _atom_type_symbol
    _atom_type_description
    _atom_type_scat_dispersion_real
    _atom_type_scat_dispersion_imag
    _atom_type_scat_source
    'C' 'C' 0.0033 0.0016
                         'International Tables Vol C Tables 4.2.6.8 and 6.1.1.4'
    'H' 'H' 0.0000 0.0000
                         'International Tables Vol C Tables 4.2.6.8 and 6.1.1.4'
    'N' 'N' 0.0061 0.0033
                         'International Tables Vol C Tables 4.2.6.8 and 6.1.1.4'
    'O' 'O' 0.0106 0.0060
                         'International Tables Vol C Tables 4.2.6.8 and 6.1.1.4'
_computing_data_collection
;
APEX2 (Bruker, 2007)
;
_computing_cell_refinement
;
SAINT (Bruker, 2007)
;
_computing_data_reduction
;
SAINT (Bruker, 2007)
;
_computing_structure_solution
;
SHELXS97 (Sheldrick, 2008)
;
_computing_structure_refinement
;
SHELXL2014/6  (Sheldrick, 2015)
;
_computing_molecular_graphics
;
ORTEP-3 for Windows (Farrugia, 2012) and PLATON (Spek, 2009)
;
_computing_publication_material
;
WinGX (Farrugia, 2012) and PLATON (Spek, 2009)
;
loop_
    _atom_site_type_symbol
    _atom_site_label
    _atom_site_fract_x
    _atom_site_fract_y
    _atom_site_fract_z
    _atom_site_U_iso_or_equiv
    _atom_site_adp_type
    _atom_site_calc_flag
    _atom_site_occupancy
    _atom_site_disorder_assembly
    _atom_site_disorder_group
    O O1 0.54493(13) 0.33953(9) 0.54004(6) 0.0503(3) Uani d 1 . .
    O O2 0.13321(16) 0.32771(12) 0.33957(11) 0.0819(5) Uani d 1 . .
    O O3 0.09391(13) 0.51504(10) 0.38192(8) 0.0617(3) Uani d 1 . .
    N N1 0.65770(15) 0.23072(11) 0.42996(8) 0.0458(3) Uani d 1 . .
    N N2 0.62265(16) 0.21412(12) 0.33892(8) 0.0510(3) Uani d 1 . .
    N N3 0.34531(15) 0.44615(11) 0.38501(8) 0.0480(3) Uani d 1 . .
    H H3A 0.3728 0.5172 0.3977 0.058 Uiso calc 1 . .
    C C1 0.72550(18) 0.13738(13) 0.48290(10) 0.0472(4) Uani d 1 . .
    C C2 0.8305(2) 0.16528(17) 0.55395(11) 0.0592(4) Uani d 1 . .
    H H2 0.8595 0.2428 0.5653 0.071 Uiso calc 1 . .
    C C3 0.8922(3) 0.0764(2) 0.60812(14) 0.0791(6) Uani d 1 . .
    H H3 0.9628 0.0945 0.6565 0.095 Uiso calc 1 . .
    C C4 0.8508(3) -0.0376(2) 0.59139(18) 0.0851(7) Uani d 1 . .
    H H4 0.8924 -0.0967 0.6285 0.102 Uiso calc 1 . .
    C C5 0.7481(3) -0.06516(17) 0.52008(19) 0.0841(7) Uani d 1 . .
    H H5 0.7216 -0.1431 0.5085 0.101 Uiso calc 1 . .
    C C6 0.6830(2) 0.02230(15) 0.46480(14) 0.0639(5) Uani d 1 . .
    H H6 0.6122 0.0038 0.4166 0.077 Uiso calc 1 . .
    C C7 0.55368(17) 0.31534(12) 0.46080(9) 0.0406(3) Uani d 1 . .
    C C8 0.46691(17) 0.35940(13) 0.38352(9) 0.0430(3) Uani d 1 . .
    C C9 0.51590(19) 0.30017(14) 0.31216(10) 0.0487(4) Uani d 1 . .
    C C10 0.4694(3) 0.3221(2) 0.21696(12) 0.0755(6) Uani d 1 . .
    H H10A 0.4626 0.2489 0.1858 0.113 Uiso calc 1 . .
    H H10B 0.5502 0.3709 0.1921 0.113 Uiso calc 1 . .
    H H10C 0.3654 0.3607 0.2117 0.113 Uiso calc 1 . .
    C C11 0.7583(2) 0.17664(16) 0.28711(12) 0.0621(5) Uani d 1 . .
    H H11A 0.7971 0.1016 0.3078 0.093 Uiso calc 1 . .
    H H11B 0.8452 0.2329 0.2937 0.093 Uiso calc 1 . .
    H H11C 0.7217 0.1709 0.2259 0.093 Uiso calc 1 . .
    C C12 0.1866(2) 0.42031(14) 0.36699(11) 0.0528(4) Uani d 1 . .
    C C13 -0.0815(2) 0.4956(2) 0.37242(17) 0.0818(6) Uani d 1 . .
    H H13A -0.1108 0.4609 0.3152 0.098 Uiso calc 1 . .
    H H13B -0.1145 0.4424 0.4179 0.098 Uiso calc 1 . .
    C C14 -0.1628(3) 0.6069(3) 0.3803(2) 0.1237(11) Uani d 1 . .
    H H14A -0.2786 0.5946 0.3798 0.186 Uiso calc 1 . .
    H H14B -0.1381 0.6563 0.3316 0.186 Uiso calc 1 . .
    H H14C -0.1259 0.6438 0.4348 0.186 Uiso calc 1 . .
loop_
    _atom_site_aniso_label
    _atom_site_aniso_U_11
    _atom_site_aniso_U_22
    _atom_site_aniso_U_33
    _atom_site_aniso_U_12
    _atom_site_aniso_U_13
    _atom_site_aniso_U_23
    O1 0.0619(7) 0.0475(6) 0.0425(6) 0.0067(5) 0.0099(5) -0.0044(4)
    O2 0.0552(7) 0.0589(9) 0.1307(13) -0.0026(6) -0.0010(8) -0.0187(8)
    O3 0.0453(6) 0.0558(7) 0.0849(8) 0.0115(5) 0.0113(6) 0.0010(6)
    N1 0.0493(7) 0.0440(7) 0.0445(7) 0.0090(6) 0.0050(5) -0.0052(5)
    N2 0.0517(7) 0.0558(8) 0.0458(7) 0.0106(6) 0.0067(6) -0.0112(6)
    N3 0.0459(7) 0.0395(7) 0.0586(8) 0.0054(5) 0.0037(6) -0.0030(5)
    C1 0.0421(7) 0.0439(8) 0.0568(9) 0.0089(6) 0.0134(6) 0.0019(7)
    C2 0.0558(9) 0.0613(11) 0.0607(10) 0.0102(8) 0.0043(8) 0.0035(8)
    C3 0.0691(12) 0.0960(17) 0.0724(12) 0.0247(12) 0.0054(10) 0.0187(11)
    C4 0.0744(14) 0.0786(15) 0.1049(17) 0.0307(12) 0.0268(13) 0.0369(13)
    C5 0.0725(13) 0.0453(11) 0.138(2) 0.0119(10) 0.0371(14) 0.0176(12)
    C6 0.0542(10) 0.0488(10) 0.0901(13) 0.0032(8) 0.0156(9) -0.0036(9)
    C7 0.0411(7) 0.0350(7) 0.0464(8) -0.0002(6) 0.0086(6) -0.0038(6)
    C8 0.0423(7) 0.0396(8) 0.0476(8) 0.0030(6) 0.0067(6) -0.0019(6)
    C9 0.0472(8) 0.0521(9) 0.0470(8) 0.0031(7) 0.0029(6) -0.0056(6)
    C10 0.0805(13) 0.0979(16) 0.0474(10) 0.0178(11) -0.0019(9) -0.0074(9)
    C11 0.0611(10) 0.0664(11) 0.0605(10) 0.0110(9) 0.0174(8) -0.0146(8)
    C12 0.0487(8) 0.0479(9) 0.0622(10) 0.0056(7) 0.0067(7) 0.0021(7)
    C13 0.0470(10) 0.0869(15) 0.1121(17) 0.0083(10) 0.0091(10) 0.0007(13)
    C14 0.0581(13) 0.105(2) 0.211(3) 0.0252(14) 0.0337(17) 0.016(2)
_geom_special_details
;
All e.s.d.'s (except the e.s.d. in the dihedral angle between two l.s. planes)
are estimated using the full covariance matrix. The cell e.s.d.'s are taken
into account individually in the estimation of e.s.d.'s in distances, angles
and torsion angles; correlations between e.s.d.'s in cell parameters are only
used when they are defined by crystal symmetry. An approximate (isotropic)
treatment of cell e.s.d.'s is used for estimating e.s.d.'s involving l.s.
planes.
;
loop_
    _geom_bond_atom_site_label_1
    _geom_bond_atom_site_label_2
    _geom_bond_site_symmetry_2
    _geom_bond_distance
    _geom_bond_publ_flag
    O1 C7 . 1.2387(17) ?
    O2 C12 . 1.208(2) ?
    O3 C12 . 1.3489(19) ?
    O3 C13 . 1.456(2) ?
    N1 C7 . 1.3886(18) ?
    N1 N2 . 1.4057(17) ?
    N1 C1 . 1.4269(19) ?
    N2 C9 . 1.362(2) ?
    N2 C11 . 1.4645(19) ?
    N3 C12 . 1.348(2) ?
    N3 C8 . 1.4072(18) ?
    N3 H3A . 0.8600 ?
    C1 C2 . 1.376(2) ?
    C1 C6 . 1.383(2) ?
    C2 C3 . 1.382(3) ?
    C2 H2 . 0.9300 ?
    C3 C4 . 1.365(3) ?
    C3 H3 . 0.9300 ?
    C4 C5 . 1.367(4) ?
    C4 H4 . 0.9300 ?
    C5 C6 . 1.390(3) ?
    C5 H5 . 0.9300 ?
    C6 H6 . 0.9300 ?
    C7 C8 . 1.426(2) ?
    C8 C9 . 1.357(2) ?
    C9 C10 . 1.492(2) ?
    C10 H10A . 0.9600 ?
    C10 H10B . 0.9600 ?
    C10 H10C . 0.9600 ?
    C11 H11A . 0.9600 ?
    C11 H11B . 0.9600 ?
    C11 H11C . 0.9600 ?
    C13 C14 . 1.443(3) ?
    C13 H13A . 0.9700 ?
    C13 H13B . 0.9700 ?
    C14 H14A . 0.9600 ?
    C14 H14B . 0.9600 ?
    C14 H14C . 0.9600 ?
loop_
    _geom_angle_atom_site_label_1
    _geom_angle_atom_site_label_2
    _geom_angle_atom_site_label_3
    _geom_angle_site_symmetry_1
    _geom_angle_site_symmetry_3
    _geom_angle
    _geom_angle_publ_flag
    C12 O3 C13 . . 115.20(15) ?
    C7 N1 N2 . . 109.28(11) ?
    C7 N1 C1 . . 123.86(12) ?
    N2 N1 C1 . . 120.12(12) ?
    C9 N2 N1 . . 106.61(11) ?
    C9 N2 C11 . . 123.19(14) ?
    N1 N2 C11 . . 116.61(13) ?
    C12 N3 C8 . . 121.39(13) ?
    C12 N3 H3A . . 119.3 ?
    C8 N3 H3A . . 119.3 ?
    C2 C1 C6 . . 120.94(16) ?
    C2 C1 N1 . . 118.21(15) ?
    C6 C1 N1 . . 120.81(15) ?
    C1 C2 C3 . . 119.05(19) ?
    C1 C2 H2 . . 120.5 ?
    C3 C2 H2 . . 120.5 ?
    C4 C3 C2 . . 120.7(2) ?
    C4 C3 H3 . . 119.6 ?
    C2 C3 H3 . . 119.6 ?
    C3 C4 C5 . . 120.1(2) ?
    C3 C4 H4 . . 120.0 ?
    C5 C4 H4 . . 120.0 ?
    C4 C5 C6 . . 120.6(2) ?
    C4 C5 H5 . . 119.7 ?
    C6 C5 H5 . . 119.7 ?
    C1 C6 C5 . . 118.6(2) ?
    C1 C6 H6 . . 120.7 ?
    C5 C6 H6 . . 120.7 ?
    O1 C7 N1 . . 123.62(13) ?
    O1 C7 C8 . . 131.54(13) ?
    N1 C7 C8 . . 104.82(12) ?
    C9 C8 N3 . . 127.41(14) ?
    C9 C8 C7 . . 108.79(13) ?
    N3 C8 C7 . . 123.72(12) ?
    C8 C9 N2 . . 109.74(13) ?
    C8 C9 C10 . . 128.08(15) ?
    N2 C9 C10 . . 122.17(14) ?
    C9 C10 H10A . . 109.5 ?
    C9 C10 H10B . . 109.5 ?
    H10A C10 H10B . . 109.5 ?
    C9 C10 H10C . . 109.5 ?
    H10A C10 H10C . . 109.5 ?
    H10B C10 H10C . . 109.5 ?
    N2 C11 H11A . . 109.5 ?
    N2 C11 H11B . . 109.5 ?
    H11A C11 H11B . . 109.5 ?
    N2 C11 H11C . . 109.5 ?
    H11A C11 H11C . . 109.5 ?
    H11B C11 H11C . . 109.5 ?
    O2 C12 N3 . . 125.98(15) ?
    O2 C12 O3 . . 124.21(15) ?
    N3 C12 O3 . . 109.79(14) ?
    C14 C13 O3 . . 108.53(19) ?
    C14 C13 H13A . . 110.0 ?
    O3 C13 H13A . . 110.0 ?
    C14 C13 H13B . . 110.0 ?
    O3 C13 H13B . . 110.0 ?
    H13A C13 H13B . . 108.4 ?
    C13 C14 H14A . . 109.5 ?
    C13 C14 H14B . . 109.5 ?
    H14A C14 H14B . . 109.5 ?
    C13 C14 H14C . . 109.5 ?
    H14A C14 H14C . . 109.5 ?
    H14B C14 H14C . . 109.5 ?
loop_
    _geom_torsion_atom_site_label_1
    _geom_torsion_atom_site_label_2
    _geom_torsion_atom_site_label_3
    _geom_torsion_atom_site_label_4
    _geom_torsion_site_symmetry_1
    _geom_torsion_site_symmetry_2
    _geom_torsion_site_symmetry_3
    _geom_torsion_site_symmetry_4
    _geom_torsion
    _geom_torsion_publ_flag
    C7 N1 N2 C9 . . . . 9.01(16) ?
    C1 N1 N2 C9 . . . . 161.31(13) ?
    C7 N1 N2 C11 . . . . 151.05(14) ?
    C1 N1 N2 C11 . . . . -56.66(19) ?
    C7 N1 C1 C2 . . . . -64.2(2) ?
    N2 N1 C1 C2 . . . . 147.71(14) ?
    C7 N1 C1 C6 . . . . 113.91(17) ?
    N2 N1 C1 C6 . . . . -34.2(2) ?
    C6 C1 C2 C3 . . . . -0.7(2) ?
    N1 C1 C2 C3 . . . . 177.40(15) ?
    C1 C2 C3 C4 . . . . 0.4(3) ?
    C2 C3 C4 C5 . . . . 0.5(3) ?
    C3 C4 C5 C6 . . . . -1.0(3) ?
    C2 C1 C6 C5 . . . . 0.2(2) ?
    N1 C1 C6 C5 . . . . -177.87(15) ?
    C4 C5 C6 C1 . . . . 0.7(3) ?
    N2 N1 C7 O1 . . . . 172.30(14) ?
    C1 N1 C7 O1 . . . . 21.3(2) ?
    N2 N1 C7 C8 . . . . -6.52(16) ?
    C1 N1 C7 C8 . . . . -157.55(14) ?
    C12 N3 C8 C9 . . . . 67.6(2) ?
    C12 N3 C8 C7 . . . . -108.89(18) ?
    O1 C7 C8 C9 . . . . -177.01(16) ?
    N1 C7 C8 C9 . . . . 1.68(16) ?
    O1 C7 C8 N3 . . . . 0.0(3) ?
    N1 C7 C8 N3 . . . . 178.73(13) ?
    N3 C8 C9 N2 . . . . -172.97(14) ?
    C7 C8 C9 N2 . . . . 3.95(18) ?
    N3 C8 C9 C10 . . . . 8.5(3) ?
    C7 C8 C9 C10 . . . . -174.57(18) ?
    N1 N2 C9 C8 . . . . -7.90(17) ?
    C11 N2 C9 C8 . . . . -146.82(15) ?
    N1 N2 C9 C10 . . . . 170.73(16) ?
    C11 N2 C9 C10 . . . . 31.8(3) ?
    C8 N3 C12 O2 . . . . -8.1(3) ?
    C8 N3 C12 O3 . . . . 173.51(13) ?
    C13 O3 C12 O2 . . . . 6.8(3) ?
    C13 O3 C12 N3 . . . . -174.78(15) ?
    C12 O3 C13 C14 . . . . -173.5(2) ?
loop_
    _geom_hbond_atom_site_label_D
    _geom_hbond_atom_site_label_H
    _geom_hbond_atom_site_label_A
    _geom_hbond_site_symmetry_A
    _geom_hbond_distance_DH
    _geom_hbond_distance_HA
    _geom_hbond_distance_DA
    _geom_hbond_angle_DHA
    N3 H3A O1 3_666 0.86 1.99 2.8223(17) 163.6
    C10 H10A O1 4_565 0.96 2.56 3.343(2) 139.3
    C11 H11B O2 1_655 0.96 2.66 3.576(2) 160.7
_shelxl_version_number     2014/6
_iucr_refine_instructions_details
;
TITL UZ8GUJ_0m in P2(1)/c LIGHT YELLOW PLATE
CELL 0.71073 8.2100 11.4137 15.1594 90.000 93.403 90.000
ZERR 4.00 0.0004 0.0006 0.0008 0.000 0.003 0.000
LATT 1
SYMM -x, y+1/2, -z+1/2
SFAC C  H  N  O
UNIT 56  68  12 12
OMIT -3 54
L.S. 40
ACTA
BOND $H
HTAB
CONF
LIST 4
FMAP 2
PLAN 8
TEMP 23.000
SIZE 0.38 0.34 0.20
EQIV $1 -x+1, -y+1, -z+1
HTAB N3 O1_$1
EQIV $2 x, -y+1/2, z-1/2
HTAB C10 O1_$2
EQIV $3 x+1, y, z
HTAB C11 O2_$3
MPLA 6 C1 C2 C3 C4 C5 C6
MPLA 7 C7 C8 C9 N1 N2 N3 O1 C10 C11
MPLA 5 O2 O3 C12 C13 C14
MPLA 6 C1 C2 C3 C4 C5 C6
WGHT    0.059200    0.284800
EXTI    0.027253
FVAR       0.31122
O1    4    0.544927    0.339526    0.540040    11.00000    0.06190    0.04748 =
         0.04247   -0.00440    0.00989    0.00672
O2    4    0.133208    0.327715    0.339574    11.00000    0.05522    0.05892 =
         0.13066   -0.01868   -0.00096   -0.00263
O3    4    0.093908    0.515044    0.381919    11.00000    0.04533    0.05583 =
         0.08491    0.00097    0.01131    0.01149
N1    3    0.657701    0.230721    0.429959    11.00000    0.04927    0.04399 =
         0.04448   -0.00523    0.00503    0.00900
N2    3    0.622652    0.214122    0.338925    11.00000    0.05174    0.05576 =
         0.04583   -0.01122    0.00671    0.01056
N3    3    0.345310    0.446154    0.385010    11.00000    0.04587    0.03951 =
         0.05864   -0.00302    0.00374    0.00543
AFIX  43
H3A   2    0.372833    0.517159    0.397684    11.00000   -1.20000
AFIX   0
C1    1    0.725504    0.137381    0.482901    11.00000    0.04215    0.04388 =
         0.05684    0.00186    0.01337    0.00885
C2    1    0.830511    0.165276    0.553948    11.00000    0.05579    0.06131 =
         0.06071    0.00354    0.00425    0.01016
AFIX  43
H2    2    0.859523    0.242812    0.565349    11.00000   -1.20000
AFIX   0
C3    1    0.892239    0.076386    0.608121    11.00000    0.06909    0.09599 =
         0.07239    0.01868    0.00545    0.02470
AFIX  43
H3    2    0.962776    0.094454    0.656479    11.00000   -1.20000
AFIX   0
C4    1    0.850756   -0.037632    0.591385    11.00000    0.07443    0.07865 =
         0.10489    0.03692    0.02682    0.03072
AFIX  43
H4    2    0.892377   -0.096656    0.628534    11.00000   -1.20000
AFIX   0
C5    1    0.748098   -0.065160    0.520081    11.00000    0.07245    0.04533 =
         0.13821    0.01757    0.03708    0.01188
AFIX  43
H5    2    0.721630   -0.143094    0.508468    11.00000   -1.20000
AFIX   0
C6    1    0.682953    0.022296    0.464805    11.00000    0.05419    0.04884 =
         0.09008   -0.00357    0.01557    0.00320
AFIX  43
H6    2    0.612197    0.003785    0.416638    11.00000   -1.20000
AFIX   0
C7    1    0.553678    0.315344    0.460804    11.00000    0.04113    0.03504 =
         0.04638   -0.00377    0.00859   -0.00022
C8    1    0.466906    0.359398    0.383521    11.00000    0.04229    0.03955 =
         0.04760   -0.00195    0.00675    0.00296
C9    1    0.515897    0.300169    0.312159    11.00000    0.04716    0.05206 =
         0.04696   -0.00561    0.00293    0.00305
C10   1    0.469376    0.322104    0.216957    11.00000    0.08048    0.09789 =
         0.04736   -0.00744   -0.00189    0.01782
AFIX 137
H10A  2    0.462589    0.248854    0.185833    11.00000   -1.50000
H10B  2    0.550228    0.370853    0.192123    11.00000   -1.50000
H10C  2    0.365378    0.360721    0.211658    11.00000   -1.50000
AFIX   0
C11   1    0.758344    0.176641    0.287112    11.00000    0.06106    0.06640 =
         0.06052   -0.01459    0.01743    0.01098
AFIX 137
H11A  2    0.797052    0.101564    0.307777    11.00000   -1.50000
H11B  2    0.845201    0.232853    0.293661    11.00000   -1.50000
H11C  2    0.721724    0.170937    0.225935    11.00000   -1.50000
AFIX   0
C12   1    0.186574    0.420310    0.366987    11.00000    0.04875    0.04785 =
         0.06217    0.00205    0.00675    0.00560
C13   1   -0.081485    0.495616    0.372418    11.00000    0.04705    0.08693 =
         0.11206    0.00074    0.00912    0.00832
AFIX  23
H13A  2   -0.110762    0.460925    0.315249    11.00000   -1.20000
H13B  2   -0.114528    0.442396    0.417934    11.00000   -1.20000
AFIX   0
C14   1   -0.162835    0.606862    0.380298    11.00000    0.05814    0.10483 =
         0.21119    0.01634    0.03369    0.02520
AFIX 137
H14A  2   -0.278563    0.594561    0.379755    11.00000   -1.50000
H14B  2   -0.138147    0.656266    0.331609    11.00000   -1.50000
H14C  2   -0.125918    0.643773    0.434773    11.00000   -1.50000
AFIX   0
HKLF 4 1 1 0 0 0 1 0 0 0 1
REM  UZ8GUJ_0m in P2(1)/c LIGHT YELLOW PLATE
REM R1 =  0.0427 for    2368 Fo > 4sig(Fo)  and  0.0570 for all    3098 data
REM    185 parameters refined using      0 restraints
END
WGHT      0.0592      0.2848
REM Instructions for potential hydrogen bonds
HTAB N3 O1_$1
HTAB C10 O1_$2
HTAB C11 O2_$3
REM Highest difference peak  0.188,  deepest hole -0.170,  1-sigma level  0.031
Q1    1   0.1167  0.3364  0.3974  11.00000  0.05    0.19
Q2    1  -0.1360  0.5525  0.3126  11.00000  0.05    0.19
Q3    1   0.3663  0.2670  0.2145  11.00000  0.05    0.18
Q4    1  -0.0865  0.5700  0.3302  11.00000  0.05    0.17
Q5    1   0.3681  0.5096  0.4320  11.00000  0.05    0.17
Q6    1   0.5194  0.3622  0.3422  11.00000  0.05    0.15
Q7    1   0.4367  0.3094  0.3485  11.00000  0.05    0.15
Q8    1   0.5414  0.2938  0.1693  11.00000  0.05    0.15
;
