# Supplementary material for: Crystal structure of ethyl N-(1,5-dimethyl-3-oxo-2-phenyl-2,3-di­hydro-1H-pyrazol-4-yl)carbamate
Source: Acta Crystallogr E Crystallogr Commun. 2015 Mar 28;71(Pt 4):o267. doi: 10.1107/S2056989015006106 (PMC4438802; doi:10.1107/S2056989015006106)
Supplement: Supplementary file 2 [file e-71-0o267-Isup2.hkl]

#
# h,k,l, Fc-squared, Fo-squared, sigma(Fo-squared), status flag
#
data_I
_shelx_title ' UZ8GUJ_0m in P2(1)/c LIGHT YELLOW PLATE'
_shelx_refln_list_code          4
_shelx_F_calc_maximum      115.44
_exptl_crystal_F_000       584.00
_reflns_d_resolution_high  0.7828

loop_
 _space_group_symop_operation_xyz
 'x, y, z'
 '-x, y+1/2, -z+1/2'
 '-x, -y, -z'
 'x, -y-1/2, z-1/2'

_cell_length_a     8.2100
_cell_length_b    11.4137
_cell_length_c    15.1594
_cell_angle_alpha  90.000
_cell_angle_beta   93.403
_cell_angle_gamma  90.000

_shelx_F_squared_multiplier     1.000

loop_
 _refln_index_h
 _refln_index_k
 _refln_index_l
 _refln_F_squared_calc
 _refln_F_squared_meas
 _refln_F_squared_sigma
 _refln_observed_status
   1   0   0       1908.64       1774.33        17.68 o
   2   0   0        157.79        129.81         2.00 o
   3   0   0       5421.24       5033.88        56.08 o
   4   0   0       1331.29       1360.65        15.32 o
   5   0   0       1380.44       1556.26        20.39 o
   6   0   0        111.99        115.19         3.28 o
   7   0   0          9.30          6.38         1.11 o
   8   0   0          1.26          1.53         1.03 o
   9   0   0         12.82         12.12         1.62 o
  10   0   0         30.78         41.10         4.65 o
   1   1   0       2508.30       2362.79        15.65 o
   2   1   0       4128.29       3897.21        30.42 o
   3   1   0         83.05         72.18         1.21 o
   4   1   0         13.89         10.95         0.45 o
   5   1   0        194.54        186.65         2.16 o
   6   1   0          7.68          7.44         0.85 o
   7   1   0          1.90          1.75         0.65 o
   8   1   0         19.18         21.08         1.28 o
   9   1   0          0.69          0.73         0.80 o
  10   1   0          3.91          2.51         1.18 o
   0   2   0          0.71          0.34         0.18 o
   1   2   0      12334.90      12622.69       123.65 o
   2   2   0       1188.67       1202.28         8.92 o
   3   2   0        426.62        423.11         3.84 o
   4   2   0        541.24        565.74         5.14 o
   5   2   0        236.77        249.91         2.94 o
   6   2   0        122.07        128.65         2.09 o
   7   2   0         23.87         19.91         1.15 o
   8   2   0         37.70         44.32         1.73 o
   9   2   0          2.11          0.72         0.82 o
  10   2   0         28.08         32.93         4.18 o
   1   3   0       4808.57       4725.18        31.18 o
   2   3   0        950.12        921.18         7.37 o
   3   3   0         54.14         57.04         0.88 o
   4   3   0        317.31        309.86         3.60 o
   5   3   0        338.33        336.42         3.65 o
   6   3   0        179.72        170.20         2.52 o
   7   3   0        143.21        143.05         2.40 o
   8   3   0         12.72          8.95         1.01 o
   9   3   0         38.33         44.85         2.34 o
  10   3   0          8.02          8.17         1.50 o
   0   4   0          2.99          3.83         0.54 o
   1   4   0        182.27        164.24         1.64 o
   2   4   0         26.00         22.13         0.59 o
   3   4   0       2042.60       2161.47        21.47 o
   4   4   0       1152.48       1193.51        13.80 o
   5   4   0         91.79         80.37         1.49 o
   6   4   0          4.23          3.48         0.84 o
   7   4   0        240.41        254.86         3.53 o
   8   4   0          0.67          1.50         1.00 o
   9   4   0         22.78         21.39         1.82 o
  10   4   0          7.63          7.61         1.48 o
   1   5   0        247.78        280.91         2.98 o
   2   5   0        179.31        191.38         3.58 o
   3   5   0        958.83        962.32         9.15 o
   4   5   0        395.14        388.17         5.16 o
   5   5   0        273.15        272.33         4.65 o
   6   5   0         35.26         36.84         1.60 o
   7   5   0         14.94         16.25         1.93 o
   8   5   0         33.72         34.57         2.06 o
   9   5   0          0.06         -1.33         1.15 o
   0   6   0       2453.20       2513.00        40.09 o
   1   6   0        122.49        127.37         2.59 o
   2   6   0       1039.16       1125.29        13.18 o
   3   6   0        738.11        772.40         9.45 o
   4   6   0         35.05         36.60         1.30 o
   5   6   0        285.80        289.12         5.07 o
   6   6   0        110.66         99.42         2.29 o
   7   6   0         38.31         35.04         2.15 o
   8   6   0          0.06         -0.05         0.83 o
   9   6   0          3.91          5.10         1.19 o
   1   7   0         18.29          9.66         0.89 o
   2   7   0          0.82          0.23         0.59 o
   3   7   0          7.00          5.90         0.89 o
   4   7   0        180.77        174.48         3.80 o
   5   7   0        211.90        225.77         3.75 o
   6   7   0         23.31         17.65         1.64 o
   7   7   0         12.76         12.09         1.49 o
   8   7   0          0.86          1.33         1.21 o
   9   7   0          7.10          7.73         1.31 o
   0   8   0        371.28        383.32        10.78 o
   1   8   0        118.39        123.90         2.78 o
   2   8   0          9.37          7.65         0.93 o
   3   8   0        264.09        281.43         5.18 o
   4   8   0         13.31         15.32         1.47 o
   5   8   0         76.57         60.63         2.39 o
   6   8   0         14.89         14.48         1.59 o
   7   8   0          1.54          2.29         1.21 o
   8   8   0          7.06         10.48         1.67 o
   1   9   0        184.53        174.65         3.61 o
   2   9   0         16.83         14.19         1.24 o
   3   9   0        109.14        103.19         2.87 o
   4   9   0        100.03        101.34         2.98 o
   5   9   0         20.95         13.04         1.45 o
   6   9   0          0.43          2.06         1.11 o
   7   9   0          0.04          0.45         1.28 o
   8   9   0          6.34          4.59         1.83 o
   0  10   0         39.36         30.67         3.10 o
   1  10   0         36.96         33.44         1.70 o
   2  10   0         74.75         76.70         2.46 o
   3  10   0          4.04          3.28         1.00 o
   4  10   0          7.65          9.08         1.67 o
   5  10   0          0.10          0.88         1.39 o
   6  10   0         14.04         15.85         2.08 o
   7  10   0          7.45         13.51         2.22 o
   1  11   0         65.65         63.55         3.03 o
   2  11   0          8.79         11.07         1.71 o
   3  11   0          0.69          0.89         1.23 o
   4  11   0         20.97         28.39         2.48 o
   5  11   0          0.56          1.60         1.41 o
   6  11   0          0.92          0.31         1.48 o
   0  12   0         29.01         31.19         3.61 o
   1  12   0         41.13         40.69         2.85 o
   2  12   0          0.01          0.42         1.35 o
   3  12   0         42.57         44.89         4.75 o
   4  12   0          0.06          2.86         1.81 o
   5  12   0          0.06         -0.40         1.41 o
   1  13   0         19.92         19.36         2.89 o
   2  13   0          6.12          6.30         1.73 o
   3  13   0          1.08          4.90         1.68 o
   4  13   0          0.07          2.89         1.67 o
   0  14   0          8.32          6.61         2.48 o
   1  14   0          2.23          2.53         1.67 o
   2  14   0          0.88         -1.97         1.50 o
 -10   1   1          0.69          1.89         1.59 o
  -9   1   1          7.27          5.30         1.28 o
  -8   1   1          0.23          0.37         0.79 o
  -7   1   1        114.70        118.37         2.39 o
  -6   1   1          4.97          6.60         0.47 o
  -5   1   1          1.90          3.03         0.34 o
  -4   1   1        282.24        299.16         3.14 o
  -3   1   1        567.61        592.79         4.84 o
  -2   1   1      10835.92      10536.15        72.97 o
  -1   1   1       1098.33       1028.16         9.23 o
   0   1   1        297.66        308.23         3.25 o
   1   1   1        520.19        495.76         4.62 o
   2   1   1        560.73        564.06         4.93 o
   3   1   1        662.40        649.46         5.72 o
   4   1   1        210.40        245.49         2.75 o
   5   1   1         13.85         18.36         0.98 o
   6   1   1          0.01          0.12         0.40 o
   7   1   1         61.90         57.26         1.68 o
   8   1   1        108.58        102.79         4.38 o
   9   1   1         30.38         29.66         1.60 o
  10   1   1          0.03         -0.22         1.80 o
 -10   2   1          6.54          8.47         1.46 o
  -9   2   1          6.03          4.33         1.17 o
  -8   2   1         11.73         13.04         1.08 o
  -7   2   1          0.02         -0.08         0.78 o
  -6   2   1        226.43        225.24         2.61 o
  -5   2   1       1584.98       1540.28        13.17 o
  -4   2   1         48.77         63.53         0.92 o
  -3   2   1       1463.21       1488.31        11.63 o
  -2   2   1       5241.97       5188.93        37.91 o
  -1   2   1       1816.62       1765.60        13.01 o
   0   2   1       1539.20       1419.96        10.44 o
   1   2   1       6384.11       6345.36        53.00 o
   2   2   1        198.60        205.30         2.16 o
   3   2   1        250.80        257.47         3.88 o
   4   2   1        184.88        170.40         2.93 o
   5   2   1        208.02        206.25         3.02 o
   6   2   1         39.73         49.24         1.97 o
   7   2   1          8.35          9.06         1.39 o
   8   2   1         24.88         27.05         1.45 o
   9   2   1          1.93          2.50         0.92 o
  10   2   1         11.58         15.68         1.73 o
 -10   3   1         15.51         13.02         1.68 o
  -9   3   1          1.41          2.24         1.43 o
  -8   3   1         11.07         10.51         1.04 o
  -7   3   1        283.10        268.65         3.89 o
  -6   3   1        201.55        190.67         2.70 o
  -5   3   1         59.57         68.67         1.04 o
  -4   3   1        611.43        655.42         6.34 o
  -3   3   1       1709.64       1785.95        14.89 o
  -2   3   1       1041.44       1106.27         8.21 o
  -1   3   1       6957.49       7105.62        52.21 o
   0   3   1        229.05        223.78         1.87 o
   1   3   1        366.33        381.43         2.89 o
   2   3   1       1476.71       1533.50        12.00 o
   3   3   1        895.86        888.67         9.11 o
   4   3   1          7.32         11.57         0.67 o
   5   3   1          8.83          8.03         0.66 o
   6   3   1          9.98         10.89         0.97 o
   7   3   1         65.05         67.26         1.92 o
   8   3   1          5.81          7.74         1.06 o
   9   3   1        116.26        126.83         3.61 o
  10   3   1         12.32         12.54         1.66 o
 -10   4   1          1.21          1.90         1.11 o
  -9   4   1          2.99          0.93         1.85 o
  -8   4   1         45.61         45.32         2.84 o
  -7   4   1         37.03         40.65         2.69 o
  -6   4   1        124.75        127.66         2.43 o
  -5   4   1        563.67        553.45         6.99 o
  -4   4   1        170.77        187.49         2.45 o
  -3   4   1       2671.14       2686.46        22.36 o
  -2   4   1       4040.97       4135.69        34.24 o
  -1   4   1        220.43        217.11         2.16 o
   0   4   1         17.92         39.48         0.64 o
   1   4   1        377.35        328.09         3.13 o
   2   4   1          6.06          5.66         0.42 o
   3   4   1        503.44        551.44         6.60 o
   4   4   1          1.15          1.60         0.40 o
   5   4   1         10.24         11.20         0.66 o
   6   4   1          2.28          4.10         0.57 o
   7   4   1        389.20        399.92         5.72 o
   8   4   1         45.58         44.53         3.14 o
   9   4   1         20.04         21.47         1.86 o
  10   4   1          1.82          2.80         1.24 o
  -9   5   1          0.64          0.68         0.93 o
  -8   5   1          0.10          2.92         2.18 o
  -7   5   1         82.41         75.02         2.74 o
  -6   5   1        368.52        356.42         6.45 o
  -5   5   1        106.46        107.94         1.95 o
  -4   5   1         18.62         14.47         1.02 o
  -3   5   1        509.33        544.17         6.74 o
  -2   5   1        753.22        788.93         7.51 o
  -1   5   1        248.52        224.59         2.52 o
   0   5   1        110.94        104.34         1.83 o
   1   5   1       1338.77       1479.97        13.76 o
   2   5   1        755.73        732.83         7.76 o
   3   5   1          0.44          1.47         0.45 o
   4   5   1        168.41        176.31         3.32 o
   5   5   1        438.54        438.45        12.65 o
   6   5   1        291.48        303.13         6.34 o
   7   5   1         39.75         40.04         1.55 o
   8   5   1          0.13          1.00         1.54 o
   9   5   1         14.82         18.30         2.26 o
  -9   6   1          1.29          0.49         0.97 o
  -8   6   1         15.67         15.53         2.88 o
  -7   6   1          8.71         10.80         1.40 o
  -6   6   1        279.99        268.47         5.45 o
  -5   6   1        441.34        441.37         6.62 o
  -4   6   1        306.39        324.56         5.16 o
  -3   6   1         32.99         24.77         1.16 o
  -2   6   1        424.88        460.53         5.15 o
  -1   6   1         15.78         24.14         0.78 o
   0   6   1         10.57          9.78         1.40 o
   1   6   1          0.82          1.81         0.49 o
   2   6   1        844.35        875.74        12.24 o
   3   6   1         96.52        116.29         2.18 o
   4   6   1         46.34         42.74         1.56 o
   5   6   1        140.53        131.02         2.95 o
   6   6   1         41.37         38.24         1.74 o
   7   6   1          0.00          2.71         1.35 o
   8   6   1          2.76          4.29         1.17 o
   9   6   1          0.45          1.39         1.19 o
  -9   7   1          2.58          2.29         1.14 o
  -8   7   1         20.54         20.23         1.91 o
  -7   7   1         15.75         17.49         1.74 o
  -6   7   1         11.76         12.59         1.46 o
  -5   7   1        236.57        231.10         8.56 o
  -4   7   1         24.93         32.74         1.45 o
  -3   7   1         54.98         64.66         1.67 o
  -2   7   1         72.72         80.39         1.91 o
  -1   7   1         26.94         27.96         1.48 o
   0   7   1        308.13        290.93         4.86 o
   1   7   1         30.79         37.92         1.37 o
   2   7   1        715.06        798.66        11.40 o
   3   7   1          0.72          0.85         0.98 o
   4   7   1         74.54         75.59         2.34 o
   5   7   1         36.43         34.75         1.47 o
   6   7   1        355.77        348.52         8.91 o
   7   7   1         11.81         12.02         1.55 o
   8   7   1          1.43          0.78         1.17 o
   9   7   1         17.14         16.75         1.62 o
  -8   8   1         20.77         24.94         3.88 o
  -7   8   1          0.00         -0.28         1.05 o
  -6   8   1          3.92          2.76         1.13 o
  -5   8   1         28.81         24.42         1.80 o
  -4   8   1          6.98          4.14         1.12 o
  -3   8   1        103.27        101.67         2.26 o
  -2   8   1          1.15          1.10         0.50 o
  -1   8   1         99.12         91.42         2.38 o
   0   8   1         17.33         15.94         1.11 o
   1   8   1         13.35         15.83         1.03 o
   2   8   1          2.61          0.51         0.61 o
   3   8   1        346.39        330.78         5.75 o
   4   8   1        153.79        145.14         3.49 o
   5   8   1          3.70          3.54         0.83 o
   6   8   1         33.73         38.04         2.23 o
   7   8   1          3.23          3.26         1.23 o
   8   8   1          3.47          3.33         1.66 o
  -8   9   1          0.01          0.70         1.53 o
  -7   9   1          3.41         -0.33         1.16 o
  -6   9   1         69.17         70.46         2.83 o
  -5   9   1          8.65         11.56         1.40 o
  -4   9   1         11.16         11.70         1.37 o
  -3   9   1        118.12        124.45         3.22 o
  -2   9   1          6.95          7.64         1.09 o
  -1   9   1        571.04        541.14         8.48 o
   0   9   1         80.41         80.48         2.36 o
   1   9   1        264.70        268.27         6.10 o
   2   9   1        104.75        110.44         5.61 o
   3   9   1         75.79         63.85         2.20 o
   4   9   1         38.39         40.39         1.99 o
   5   9   1          1.36          1.03         0.98 o
   6   9   1          1.07          1.39         1.39 o
   7   9   1          0.06          1.60         1.38 o
   8   9   1          3.98          6.12         1.86 o
  -7  10   1         11.20         11.76         2.08 o
  -6  10   1         50.53         52.82         5.84 o
  -5  10   1         76.98         67.17         2.72 o
  -4  10   1        165.25        156.35         5.83 o
  -3  10   1          0.08          0.86         0.93 o
  -2  10   1        420.70        419.22         7.21 o
  -1  10   1          1.20          0.98         0.91 o
   0  10   1        217.92        215.26         5.48 o
   1  10   1         66.29         53.15         2.70 o
   2  10   1        470.98        472.08         9.82 o
   3  10   1         20.59         21.25         2.08 o
   4  10   1         77.34         77.75         5.01 o
   5  10   1         28.26         25.51         2.44 o
   6  10   1          0.18          1.39         1.46 o
   7  10   1         19.95         22.61         2.63 o
  -6  11   1          1.18         -0.77         1.53 o
  -5  11   1          1.81          0.75         1.45 o
  -4  11   1          4.54          2.44         1.81 o
  -3  11   1          8.59          5.71         1.53 o
  -2  11   1        143.26        138.52         4.53 o
  -1  11   1          0.30          0.52         1.24 o
   0  11   1        130.15        131.25         4.31 o
   1  11   1          0.35          0.70         1.16 o
   2  11   1         32.44         33.29         2.58 o
   3  11   1         21.87         21.27         2.15 o
   4  11   1          9.74         12.39         2.17 o
   5  11   1          0.04         -0.58         2.01 o
   6  11   1          2.32          4.49         1.75 o
  -5  12   1          0.17          2.58         2.17 o
  -4  12   1          0.06         -0.92         1.34 o
  -3  12   1         27.70         24.45         3.25 o
  -2  12   1         25.21         27.72         2.48 o
  -1  12   1         38.20         30.43         2.79 o
   0  12   1          2.85         -0.87         1.26 o
   1  12   1          1.51          1.03         1.28 o
   2  12   1          2.52          2.30         1.42 o
   3  12   1         37.73         36.46         2.88 o
   4  12   1          0.39         -0.09         1.31 o
   5  12   1          0.55         -0.93         1.46 o
  -4  13   1          5.77          6.29         1.89 o
  -3  13   1         17.80         16.98         2.26 o
  -2  13   1          8.78          8.35         1.86 o
  -1  13   1          0.01          0.45         1.38 o
   0  13   1          4.91          4.80         1.68 o
   1  13   1         17.94         22.96         2.63 o
   2  13   1          3.20          3.11         1.57 o
   3  13   1          2.64          1.90         1.57 o
   4  13   1          1.77          0.00         1.53 o
  -2  14   1          1.87         -0.46         1.61 o
  -1  14   1         34.83         41.76         3.28 o
   0  14   1         12.46         12.07         2.19 o
   1  14   1          1.55          1.76         1.96 o
   2  14   1          4.28          2.56         1.71 o
 -10   0   2         29.25         26.64         3.92 o
  -9   0   2          5.02          7.45         1.36 o
  -8   0   2         31.85         29.14         2.00 o
  -7   0   2        108.10        103.42         5.05 o
  -6   0   2        271.31        241.55         3.56 o
  -5   0   2          3.17          3.50         0.59 o
  -4   0   2        135.14        154.38         3.10 o
  -3   0   2         75.87         67.14         1.57 o
  -2   0   2      13326.93      13029.87       294.98 o
  -1   0   2       2000.71       2185.29        19.64 o
   0   0   2       5154.13       5363.39        48.64 o
   1   0   2        309.09        297.66         2.92 o
   2   0   2       2029.30       1980.71        22.91 o
   3   0   2       1958.07       1949.63        21.61 o
   4   0   2        197.01        233.80         3.80 o
   5   0   2        294.07        310.86         4.95 o
   6   0   2        198.35        197.56         5.90 o
   7   0   2        116.54        122.70         5.94 o
   8   0   2        162.05        162.11         7.18 o
   9   0   2         13.65         15.22         1.83 o
  10   0   2          5.35          5.08         1.56 o
 -10   1   2          3.84          3.61         1.75 o
  -9   1   2          4.80          4.08         1.08 o
  -8   1   2         37.73         34.78         1.36 o
  -7   1   2        327.38        325.46         3.56 o
  -6   1   2        574.89        568.22         5.03 o
  -5   1   2          7.95          5.75         0.38 o
  -4   1   2          8.78          9.79         0.40 o
  -3   1   2        306.97        330.30         3.64 o
  -2   1   2          9.62         14.12         0.39 o
  -1   1   2       4751.43       4833.45        33.73 o
   0   1   2       5884.87       6233.70        56.18 o
   1   1   2        395.84        330.01         2.50 o
   2   1   2        430.84        395.42         3.92 o
   3   1   2       1722.12       1685.49        15.37 o
   4   1   2        507.48        493.45         5.50 o
   5   1   2          1.48          0.89         0.39 o
   6   1   2         73.99         65.65         1.47 o
   7   1   2         22.36         22.74         1.25 o
   8   1   2         21.98         21.51         1.42 o
   9   1   2          1.92          2.14         0.92 o
  10   1   2          4.28          8.15         1.23 o
 -10   2   2          6.81          6.10         1.54 o
  -9   2   2         27.59         26.80         3.54 o
  -8   2   2        208.62        214.12         4.14 o
  -7   2   2          0.40         -0.11         0.40 o
  -6   2   2         46.01         44.32         0.91 o
  -5   2   2         21.59         33.46         0.75 o
  -4   2   2          3.15          8.93         0.42 o
  -3   2   2        445.08        413.14         3.78 o
  -2   2   2         94.03         81.45         0.97 o
  -1   2   2       3486.71       3353.97        26.09 o
   0   2   2       2028.49       1974.63        17.86 o
   1   2   2       2656.40       2510.41        19.64 o
   2   2   2       1658.48       1633.61        14.86 o
   3   2   2        316.91        326.78         4.25 o
   4   2   2        115.95        141.29         2.08 o
   5   2   2        330.14        366.75         4.43 o
   6   2   2         34.06         37.05         1.42 o
   7   2   2         25.18         30.93         1.88 o
   8   2   2          4.10          3.78         0.87 o
   9   2   2          2.01          2.00         0.98 o
  10   2   2          2.69          1.87         1.05 o
 -10   3   2          0.77          0.74         1.29 o
  -9   3   2          3.75          3.53         1.00 o
  -8   3   2         46.11         41.84         1.77 o
  -7   3   2          4.52          4.32         0.68 o
  -6   3   2         22.70         24.37         0.78 o
  -5   3   2         22.20         22.35         0.82 o
  -4   3   2        150.54        161.32         1.68 o
  -3   3   2         52.48         57.96         0.99 o
  -2   3   2        287.72        293.62         2.77 o
  -1   3   2         52.64         36.05         0.59 o
   0   3   2        206.17        208.38         2.11 o
   1   3   2        100.65        122.81         1.42 o
   2   3   2        230.64        205.59         2.82 o
   3   3   2         17.87         10.27         0.66 o
   4   3   2        258.43        239.93         3.44 o
   5   3   2         30.76         31.48         1.21 o
   6   3   2         17.97         16.45         0.88 o
   7   3   2          0.83          0.00         1.00 o
   8   3   2         10.14          8.63         1.03 o
   9   3   2          3.65          4.29         1.04 o
  10   3   2          5.46          3.58         1.33 o
 -10   4   2          2.63          3.45         1.18 o
  -9   4   2         27.60         26.38         2.21 o
  -8   4   2         41.63         41.90         1.90 o
  -7   4   2         15.46         12.42         1.20 o
  -6   4   2         52.32         58.48         1.25 o
  -5   4   2          0.26         -0.23         0.31 o
  -4   4   2        247.52        247.93         2.56 o
  -3   4   2        684.67        684.99         8.62 o
  -2   4   2       1280.39       1222.81        10.43 o
  -1   4   2        464.01        514.31         4.99 o
   0   4   2         25.34         31.61         0.75 o
   1   4   2         13.65          8.84         0.35 o
   2   4   2        337.56        338.30         3.48 o
   3   4   2          0.70          1.10         0.37 o
   4   4   2         64.06         72.45         1.49 o
   5   4   2         21.41         15.97         0.82 o
   6   4   2         28.24         26.42         1.04 o
   7   4   2        130.32        131.47         2.71 o
   8   4   2         24.34         23.25         1.75 o
   9   4   2          7.14          7.02         1.33 o
  -9   5   2          3.40          4.22         1.11 o
  -8   5   2          0.54         -0.99         0.97 o
  -7   5   2         26.74         26.37         1.86 o
  -6   5   2         47.51         46.22         2.12 o
  -5   5   2        413.96        418.84         8.79 o
  -4   5   2        768.04        803.56         7.87 o
  -3   5   2        566.27        607.98         5.93 o
  -2   5   2        240.81        258.97         2.80 o
  -1   5   2          3.03          0.84         0.28 o
   0   5   2        671.81        578.00         6.18 o
   1   5   2       1245.79       1293.47        10.27 o
   2   5   2        526.63        604.48         6.30 o
   3   5   2         94.14        150.01         2.29 o
   4   5   2         68.67         78.73         1.59 o
   5   5   2          2.13          3.01         0.52 o
   6   5   2        474.94        466.08         6.17 o
   7   5   2         49.04         49.33         1.71 o
   8   5   2         45.03         45.22         3.41 o
   9   5   2         13.78         13.31         1.59 o
  -9   6   2          8.45         11.17         1.38 o
  -8   6   2         53.37         59.59         2.83 o
  -7   6   2         15.87         15.80         1.58 o
  -6   6   2         63.62         53.35         2.25 o
  -5   6   2        106.79        109.43         2.43 o
  -4   6   2          3.59          1.62         0.53 o
  -3   6   2        305.92        301.23         4.50 o
  -2   6   2         40.13         33.15         1.19 o
  -1   6   2        251.89        251.52         3.68 o
   0   6   2         20.36         36.04         1.08 o
   1   6   2         48.81         47.04         1.29 o
   2   6   2        303.76        284.46         3.94 o
   3   6   2         64.95         64.64         2.50 o
   4   6   2         18.28         21.12         1.67 o
   5   6   2         17.08         14.79         1.16 o
   6   6   2         25.46         26.00         1.70 o
   7   6   2         21.89         23.84         4.54 o
   8   6   2         29.55         30.43         2.01 o
   9   6   2          9.89         11.63         1.60 o
  -9   7   2          0.37          1.01         1.32 o
  -8   7   2          7.06          6.86         1.45 o
  -7   7   2         11.58         14.30         1.63 o
  -6   7   2        100.10         98.32         3.13 o
  -5   7   2          2.94          5.88         1.08 o
  -4   7   2         16.71         17.18         1.07 o
  -3   7   2        355.20        325.30         4.64 o
  -2   7   2          7.19          6.11         0.85 o
  -1   7   2          2.28          0.81         0.59 o
   0   7   2        229.28        221.80         4.02 o
   1   7   2         24.11         14.58         1.05 o
   2   7   2         38.68         43.00         2.20 o
   3   7   2        106.49        104.38         2.11 o
   4   7   2        195.74        184.55         3.64 o
   5   7   2          1.07          1.37         0.80 o
   6   7   2         33.43         39.84         3.16 o
   7   7   2         73.02         80.28         9.24 o
   8   7   2          3.46          4.35         1.41 o
   9   7   2          0.03          0.89         1.45 o
  -8   8   2         14.74         14.96         1.80 o
  -7   8   2          0.11          0.46         1.07 o
  -6   8   2         24.56         19.87         1.76 o
  -5   8   2        442.38        443.00         9.45 o
  -4   8   2         51.80         46.19         2.14 o
  -3   8   2          0.11         -0.01         0.73 o
  -2   8   2          2.46          1.62         1.06 o
  -1   8   2        232.77        214.62         4.12 o
   0   8   2         34.52         41.12         1.67 o
   1   8   2        333.80        343.58         5.81 o
   2   8   2         84.81         76.21         1.91 o
   3   8   2         68.56         70.23         2.12 o
   4   8   2         11.84          6.24         0.82 o
   5   8   2         98.04         96.02         2.35 o
   6   8   2          0.12         -0.44         0.74 o
   7   8   2          9.35         12.88         2.01 o
   8   8   2          0.01         -0.33         1.06 o
  -8   9   2          0.72          0.09         1.24 o
  -7   9   2          4.25          3.90         1.48 o
  -6   9   2         10.25         10.51         1.52 o
  -5   9   2         37.77         46.13         2.43 o
  -4   9   2         37.00         38.45         2.12 o
  -3   9   2        228.21        231.38         5.05 o
  -2   9   2         24.52         27.68         1.68 o
  -1   9   2        192.63        198.18         5.37 o
   0   9   2         13.46         13.04         1.40 o
   1   9   2         76.37         71.39         4.75 o
   2   9   2         40.91         40.20         2.89 o
   3   9   2          8.61          9.59         1.48 o
   4   9   2         58.26         57.37         5.63 o
   5   9   2          9.40          8.98         1.63 o
   6   9   2          2.27          2.90         1.81 o
   7   9   2          0.00          1.44         1.50 o
   8   9   2          0.68          1.10         1.64 o
  -7  10   2         19.79         20.34         2.47 o
  -6  10   2          3.18          4.15         1.31 o
  -5  10   2          0.01         -0.39         1.07 o
  -4  10   2        131.65        129.06         3.62 o
  -3  10   2         80.89         79.41         2.74 o
  -2  10   2         18.88         17.89         1.56 o
  -1  10   2        165.37        155.34         3.65 o
   0  10   2        157.49        162.92         3.77 o
   1  10   2         13.16         15.02         1.71 o
   2  10   2         77.42         81.48         3.31 o
   3  10   2          5.61          3.41         1.70 o
   4  10   2          7.02          9.33         1.66 o
   5  10   2          1.03          0.80         1.29 o
   6  10   2          0.52          2.17         1.46 o
   7  10   2         10.73         13.25         2.23 o
  -6  11   2          0.14          0.07         3.10 o
  -5  11   2          0.04          1.36         1.42 o
  -4  11   2         19.64         25.46         2.41 o
  -3  11   2         27.72         31.46         2.05 o
  -2  11   2         51.84         51.36         3.90 o
  -1  11   2         51.61         52.24         2.31 o
   0  11   2          1.85          1.74         1.39 o
   1  11   2         22.37         24.35         2.15 o
   2  11   2          6.10          9.51         1.71 o
   3  11   2         45.28         42.03         2.84 o
   4  11   2         45.08         44.12         3.03 o
   5  11   2          1.18          0.67         1.91 o
   6  11   2          0.89         -1.05         1.45 o
  -5  12   2          2.26          2.83         2.58 o
  -4  12   2          7.97          7.33         1.71 o
  -3  12   2         21.76         23.88         2.44 o
  -2  12   2          0.54          0.72         1.31 o
  -1  12   2         53.38         50.53         3.13 o
   0  12   2          3.68          4.21         1.51 o
   1  12   2          0.38         -1.14         1.81 o
   2  12   2         68.19         65.10         3.24 o
   3  12   2          0.18          0.36         1.31 o
   4  12   2          5.18          2.06         1.53 o
   5  12   2          0.01         -0.21         2.17 o
  -4  13   2          6.05          4.54         2.58 o
  -3  13   2         15.36         17.37         2.37 o
  -2  13   2          1.27         -0.92         2.22 o
  -1  13   2          2.52          1.69         1.53 o
   0  13   2         44.75         46.57         3.21 o
   1  13   2         55.92         64.15         3.51 o
   2  13   2         11.70         12.53         2.04 o
   3  13   2          7.01         12.61         2.07 o
   4  13   2          5.87          6.90         1.88 o
  -2  14   2          9.57         12.82         2.23 o
  -1  14   2          0.95         -1.31         1.50 o
   0  14   2          1.64          2.55         1.64 o
   1  14   2          2.94          4.39         1.81 o
   2  14   2         18.42         18.22         2.48 o
 -10   1   3          1.74          1.07         1.05 o
  -9   1   3         12.03          9.36         1.86 o
  -8   1   3        107.40        108.57         2.23 o
  -7   1   3          4.01          6.30         0.64 o
  -6   1   3         23.79         28.86         1.05 o
  -5   1   3        280.46        326.39         3.92 o
  -4   1   3         49.34         53.50         0.97 o
  -3   1   3         67.49         86.87         1.85 o
  -2   1   3      10101.41       9819.79        91.42 o
  -1   1   3        652.45        731.80         4.75 o
   0   1   3       8427.54       8643.79        63.63 o
   1   1   3       1275.29       1179.69         8.42 o
   2   1   3        259.53        193.82         2.24 o
   3   1   3         31.56         36.46         1.30 o
   4   1   3        477.54        466.82         5.30 o
   5   1   3        200.00        211.57         2.93 o
   6   1   3          6.84          6.96         0.67 o
   7   1   3         60.89         51.32         1.66 o
   8   1   3         24.95         24.43         1.45 o
   9   1   3          1.33          2.50         1.05 o
  10   1   3          2.02          1.52         1.03 o
 -10   2   3          3.73          2.99         1.39 o
  -9   2   3          0.58          0.02         0.73 o
  -8   2   3          6.14          4.12         0.64 o
  -7   2   3         35.08         36.07         1.07 o
  -6   2   3          1.55          1.68         0.40 o
  -5   2   3         16.58         16.14         0.62 o
  -4   2   3        530.83        512.07         4.73 o
  -3   2   3        526.61        515.22         5.92 o
  -2   2   3        381.81        378.22         3.72 o
  -1   2   3       1048.45       1037.07         7.79 o
   0   2   3         15.58         18.75         0.71 o
   1   2   3       4110.19       4232.28        35.31 o
   2   2   3         10.05         10.23         0.41 o
   3   2   3        368.62        396.44         5.06 o
   4   2   3        707.84        706.27         7.65 o
   5   2   3         14.20         12.93         0.75 o
   6   2   3          7.75          9.12         0.73 o
   7   2   3          0.74         -0.20         0.67 o
   8   2   3         26.51         26.37         1.50 o
   9   2   3         31.01         30.50         1.74 o
  10   2   3          0.89         -0.46         0.96 o
 -10   3   3          4.13          6.74         1.57 o
  -9   3   3         11.60         14.65         1.89 o
  -8   3   3         45.55         43.07         1.89 o
  -7   3   3        124.00        130.23         2.55 o
  -6   3   3         93.73         92.15         1.42 o
  -5   3   3         10.36          9.93         0.61 o
  -4   3   3         17.11         18.09         0.56 o
  -3   3   3        258.13        254.79         2.35 o
  -2   3   3        585.08        570.13         4.42 o
  -1   3   3          4.72          6.97         0.34 o
   0   3   3       1220.64       1125.33        12.81 o
   1   3   3       2746.25       2754.94        27.19 o
   2   3   3        229.44        221.92         3.00 o
   3   3   3        744.12        788.57         9.30 o
   4   3   3         33.49         38.96         1.02 o
   5   3   3         62.48         60.17         1.24 o
   6   3   3        296.78        267.63         3.67 o
   7   3   3         63.66         63.09         1.91 o
   8   3   3         37.47         38.45         2.15 o
   9   3   3         72.93         70.70         2.30 o
  10   3   3          1.48          1.17         1.06 o
 -10   4   3         19.58         23.50         2.27 o
  -9   4   3          5.58          6.70         1.16 o
  -8   4   3          0.86          0.54         0.97 o
  -7   4   3        188.54        195.29         3.76 o
  -6   4   3          4.93          7.33         0.74 o
  -5   4   3         15.90         14.87         0.67 o
  -4   4   3         76.52         90.31         1.49 o
  -3   4   3       1854.16       1989.22        16.84 o
  -2   4   3        268.28        249.50         2.70 o
  -1   4   3        747.93        757.42         8.87 o
   0   4   3         14.92         15.08         0.93 o
   1   4   3        657.77        631.31         6.76 o
   2   4   3        549.47        575.18         6.93 o
   3   4   3        167.47        175.39         3.14 o
   4   4   3          0.27          0.71         0.77 o
   5   4   3         43.13         41.68         1.15 o
   6   4   3        171.26        170.48         3.06 o
   7   4   3          9.82         11.65         1.02 o
   8   4   3          1.57          2.10         0.82 o
   9   4   3          0.50         -0.05         1.12 o
  -9   5   3          1.39          2.87         1.05 o
  -8   5   3          1.54          2.28         1.34 o
  -7   5   3         53.37         51.37         3.30 o
  -6   5   3          3.16          3.22         1.21 o
  -5   5   3        841.44        813.22         9.24 o
  -4   5   3         18.43         18.83         0.69 o
  -3   5   3         92.08        106.51         1.46 o
  -2   5   3        171.86        157.31         2.12 o
  -1   5   3       1219.63       1281.20        14.67 o
   0   5   3          5.62         12.81         0.49 o
   1   5   3        450.45        438.31         5.27 o
   2   5   3        175.48        190.04         2.63 o
   3   5   3        102.74        112.18         1.97 o
   4   5   3        519.59        502.84         6.40 o
   5   5   3         85.09         80.64         1.83 o
   6   5   3          0.18          1.69         0.57 o
   7   5   3          0.83          0.79         0.71 o
   8   5   3         11.50         11.95         1.71 o
   9   5   3          3.20          4.23         1.27 o
  -9   6   3          0.76          1.50         1.06 o
  -8   6   3         20.50         20.21         1.88 o
  -7   6   3         98.14         95.11         3.12 o
  -6   6   3        113.06        104.49         3.13 o
  -5   6   3         43.19         42.98         1.57 o
  -4   6   3          5.21          3.14         0.57 o
  -3   6   3        136.21        122.57         1.92 o
  -2   6   3         31.06         25.18         0.79 o
  -1   6   3         78.12         82.21         1.48 o
   0   6   3         79.99        101.60         1.83 o
   1   6   3        246.98        300.77         2.98 o
   2   6   3        285.91        311.47         3.98 o
   3   6   3         20.05         15.47         0.60 o
   4   6   3          0.22          0.32         0.49 o
   5   6   3          7.22          9.26         0.73 o
   6   6   3         17.27         16.87         0.95 o
   7   6   3         11.12          9.60         0.77 o
   8   6   3          9.66          8.03         1.35 o
   9   6   3          1.43          2.40         1.44 o
  -9   7   3          1.78          1.16         1.36 o
  -8   7   3          0.00         -0.40         1.15 o
  -7   7   3          0.06          0.59         1.03 o
  -6   7   3        270.43        256.79         5.41 o
  -5   7   3         70.23         59.23         2.35 o
  -4   7   3        264.37        249.38         5.27 o
  -3   7   3        192.87        193.33         3.16 o
  -2   7   3         42.18         42.24         1.29 o
  -1   7   3         67.59         57.73         1.53 o
   0   7   3         86.31         94.58         2.37 o
   1   7   3        109.88        103.51         2.46 o
   2   7   3          6.78          4.69         0.72 o
   3   7   3          0.47          0.18         0.54 o
   4   7   3         32.62         35.73         1.85 o
   5   7   3        309.12        311.14         5.50 o
   6   7   3          6.29         10.09         1.52 o
   7   7   3         14.52         13.28         1.93 o
   8   7   3          1.92          5.16         1.51 o
  -8   8   3         17.74         14.76         1.82 o
  -7   8   3         34.65         36.20         2.34 o
  -6   8   3         92.77         89.09         3.04 o
  -5   8   3          2.36          0.88         1.03 o
  -4   8   3         35.90         30.99         2.80 o
  -3   8   3          1.79         -0.21         0.75 o
  -2   8   3          0.04          0.31         0.72 o
  -1   8   3         13.89         13.16         1.14 o
   0   8   3          7.07          3.69         0.79 o
   1   8   3        280.94        260.78         4.93 o
   2   8   3         60.46         58.36         3.36 o
   3   8   3        100.03        100.49         2.01 o
   4   8   3         22.49         26.66         1.82 o
   5   8   3         91.11         88.09         3.18 o
   6   8   3          0.16         -0.20         0.95 o
   7   8   3          0.24          0.21         1.86 o
   8   8   3          5.88          5.44         1.61 o
  -8   9   3         12.44         11.53         1.77 o
  -7   9   3          0.85          2.35         1.27 o
  -6   9   3          4.25          4.83         1.34 o
  -5   9   3         38.79         40.80         3.75 o
  -4   9   3         54.76         58.57         2.40 o
  -3   9   3         34.64         35.08         2.35 o
  -2   9   3        189.43        173.20         4.76 o
  -1   9   3          5.33          4.08         0.96 o
   0   9   3          0.71          0.84         0.77 o
   1   9   3        158.49        143.46         4.04 o
   2   9   3         52.45         63.43         2.80 o
   3   9   3          0.80          0.22         1.14 o
   4   9   3         56.61         55.10         2.11 o
   5   9   3         15.76         12.23         1.29 o
   6   9   3          4.62          5.61         1.63 o
   7   9   3          0.22         -1.94         1.29 o
  -7  10   3          0.74          3.15         1.69 o
  -6  10   3         64.14         68.43         3.42 o
  -5  10   3         20.53         24.18         1.97 o
  -4  10   3        103.45        109.97         3.33 o
  -3  10   3         20.10         20.89         1.69 o
  -2  10   3        174.13        192.65         4.42 o
  -1  10   3         95.41         89.99         2.80 o
   0  10   3        265.56        250.42         4.98 o
   1  10   3        413.29        393.45         8.39 o
   2  10   3         17.43         18.72         1.94 o
   3  10   3          0.50          1.37         1.29 o
   4  10   3         46.64         43.21         2.87 o
   5  10   3          0.22          2.22         1.39 o
   6  10   3         13.47         15.16         2.19 o
   7  10   3          0.25          0.41         3.30 o
  -6  11   3         12.43          8.66         3.15 o
  -5  11   3          0.11          0.03         1.15 o
  -4  11   3         60.77         67.19         4.22 o
  -3  11   3         22.52         21.12         1.81 o
  -2  11   3         88.30         90.53         3.37 o
  -1  11   3          4.67          4.72         1.17 o
   0  11   3         11.87          7.44         1.34 o
   1  11   3        197.88        206.91         5.64 o
   2  11   3         75.82         74.67         3.77 o
   3  11   3          0.05          0.35         1.22 o
   4  11   3         27.10         28.30         2.59 o
   5  11   3         10.91         11.87         2.04 o
   6  11   3          0.04          0.33         1.81 o
  -5  12   3          4.80          2.43         1.68 o
  -4  12   3         13.33         15.43         2.15 o
  -3  12   3         11.04         11.11         1.93 o
  -2  12   3         14.98         15.41         1.97 o
  -1  12   3          3.29          3.33         1.44 o
   0  12   3          2.39          1.49         1.76 o
   1  12   3         18.22         14.62         2.00 o
   2  12   3          0.20         -0.01         1.26 o
   3  12   3          0.05          1.73         1.41 o
   4  12   3          0.00          1.71         1.46 o
   5  12   3         11.58          9.97         2.00 o
  -4  13   3          3.80         -0.76         1.48 o
  -3  13   3          0.83          1.46         1.50 o
  -2  13   3         21.93         22.16         2.44 o
  -1  13   3         25.55         31.92         2.76 o
   0  13   3          8.67          6.32         1.73 o
   1  13   3          0.89          0.41         1.41 o
   2  13   3          0.13         -1.11         1.36 o
   3  13   3          8.28         10.47         3.46 o
   4  13   3         10.57         16.94         2.44 o
  -2  14   3          6.49          7.85         3.10 o
  -1  14   3         24.24         35.00         4.65 o
   0  14   3         19.32         24.99         4.03 o
   1  14   3          3.59          3.94         1.82 o
   2  14   3          0.04          0.92         1.59 o
 -10   0   4          9.10         11.09         2.11 o
  -9   0   4         40.16         43.40         4.70 o
  -8   0   4          6.48          8.35         1.17 o
  -7   0   4        257.10        248.35         3.95 o
  -6   0   4        149.63        152.06         2.63 o
  -5   0   4         68.35         56.30         1.35 o
  -4   0   4      10887.30      11090.89       132.06 o
  -3   0   4         43.46         44.01         1.00 o
  -2   0   4       1427.86       1464.34        13.33 o
  -1   0   4       9997.17      10494.01       100.84 o
   0   0   4       6684.23       6549.75        59.45 o
   1   0   4       2239.81       2100.50        20.96 o
   2   0   4         59.12         69.61         1.79 o
   3   0   4        858.65        995.18        16.34 o
   4   0   4       1104.28       1196.51        19.68 o
   5   0   4        394.85        346.31         6.88 o
   6   0   4         37.17         34.42         2.63 o
   7   0   4        127.71        120.73         3.75 o
   8   0   4         19.67         18.86         1.81 o
   9   0   4          4.94          9.46         1.71 o
  10   0   4         50.22         51.87         4.75 o
 -10   1   4          0.42         -1.47         0.98 o
  -9   1   4          4.46          4.83         0.87 o
  -8   1   4         64.66         68.50         1.95 o
  -7   1   4         87.71         85.61         1.43 o
  -6   1   4        162.66        162.91         1.83 o
  -5   1   4        120.65        127.06         1.68 o
  -4   1   4        721.97        677.00         5.66 o
  -3   1   4       1908.74       2031.68        14.94 o
  -2   1   4        276.29        325.73         2.66 o
  -1   1   4       3576.52       3403.32        20.77 o
   0   1   4       1108.17       1071.54         7.28 o
   1   1   4        268.20        285.17         1.99 o
   2   1   4        138.53        129.90         1.79 o
   3   1   4        971.85        967.20        13.08 o
   4   1   4        129.94        129.22         2.64 o
   5   1   4          2.59          6.45         0.69 o
   6   1   4        149.47        151.31         2.81 o
   7   1   4         57.45         56.65         2.24 o
   8   1   4         26.75         24.25         2.30 o
   9   1   4         45.67         45.64         2.02 o
  10   1   4          7.62          3.95         1.14 o
 -10   2   4         14.65         16.78         1.70 o
  -9   2   4          9.31          8.66         1.10 o
  -8   2   4         24.49         23.49         1.08 o
  -7   2   4         84.76         86.99         1.80 o
  -6   2   4         96.00         89.63         1.65 o
  -5   2   4        454.20        430.78         3.65 o
  -4   2   4          0.00         -0.36         0.27 o
  -3   2   4        369.01        350.60         3.40 o
  -2   2   4       1181.58       1084.30         8.62 o
  -1   2   4       1069.96       1096.56         9.29 o
   0   2   4       4742.38       4481.27        41.05 o
   1   2   4        624.70        570.13         5.08 o
   2   2   4          0.06         -0.02         0.19 o
   3   2   4        459.88        470.65         5.91 o
   4   2   4        501.58        490.67         8.28 o
   5   2   4          0.67          1.55         0.49 o
   6   2   4         21.74         20.45         1.62 o
   7   2   4          5.11          4.31         0.82 o
   8   2   4          6.94          5.95         1.00 o
   9   2   4          6.28          7.22         1.67 o
  10   2   4          7.24          8.94         1.29 o
 -10   3   4         20.84         20.92         1.86 o
  -9   3   4         28.73         35.10         1.70 o
  -8   3   4         11.57          9.33         0.96 o
  -7   3   4        197.92        189.90         3.67 o
  -6   3   4         30.62         34.26         2.00 o
  -5   3   4        249.22        245.16         3.01 o
  -4   3   4        226.65        204.20         2.28 o
  -3   3   4          2.34          2.28         0.59 o
  -2   3   4        352.94        411.08         5.19 o
  -1   3   4       1028.40        980.59        11.13 o
   0   3   4        191.63        189.60         3.26 o
   1   3   4        551.21        574.37         6.15 o
   2   3   4        655.83        766.84         7.37 o
   3   3   4         39.25         45.97         1.17 o
   4   3   4         10.79          4.40         0.52 o
   5   3   4        149.94        150.41         2.14 o
   6   3   4         36.12         34.09         1.46 o
   7   3   4        127.66        135.38         2.85 o
   8   3   4         21.07         25.85         2.02 o
   9   3   4          9.03          6.71         1.14 o
  -9   4   4          0.10         -0.21         0.78 o
  -8   4   4         55.79         61.72         2.21 o
  -7   4   4        157.02        147.88         3.18 o
  -6   4   4        207.11        177.09         5.37 o
  -5   4   4        128.26        135.48         2.03 o
  -4   4   4         65.59         53.80         0.87 o
  -3   4   4        398.85        425.20         3.93 o
  -2   4   4        475.13        436.32         5.55 o
  -1   4   4          0.20          0.43         0.37 o
   0   4   4        823.73        774.84         9.21 o
   1   4   4        114.98        132.37         3.17 o
   2   4   4        360.96        371.65         4.97 o
   3   4   4         74.51         96.89         2.12 o
   4   4   4         29.76         34.17         1.52 o
   5   4   4         48.51         43.96         2.64 o
   6   4   4        132.55        132.95         2.67 o
   7   4   4         18.92         18.27         1.20 o
   8   4   4          2.45          1.84         0.83 o
   9   4   4          2.84          3.33         1.24 o
  -9   5   4         42.93         38.76         2.27 o
  -8   5   4          4.69          2.75         1.25 o
  -7   5   4         35.43         32.16         1.68 o
  -6   5   4         49.81         47.61         1.75 o
  -5   5   4        297.70        299.97         3.49 o
  -4   5   4        121.90        123.96         1.92 o
  -3   5   4         21.07         20.79         0.82 o
  -2   5   4         30.13         34.15         1.03 o
  -1   5   4        331.62        316.76         4.17 o
   0   5   4       1136.09       1218.67        12.51 o
   1   5   4        218.64        252.96         3.18 o
   2   5   4        503.25        553.34         7.98 o
   3   5   4        170.54        165.61         2.63 o
   4   5   4          0.86          0.47         0.46 o
   5   5   4        223.13        220.49         3.72 o
   6   5   4        417.04        428.89        12.01 o
   7   5   4         50.59         55.52         1.87 o
   8   5   4          0.34          0.02         0.99 o
   9   5   4          2.60          4.50         1.24 o
  -9   6   4          0.52          1.48         1.23 o
  -8   6   4          0.74          1.53         1.17 o
  -7   6   4         14.19         16.15         1.62 o
  -6   6   4         80.59         80.18         2.22 o
  -5   6   4         17.60         15.42         0.90 o
  -4   6   4        206.06        221.57         2.61 o
  -3   6   4          3.27          2.55         0.40 o
  -2   6   4         33.40         43.46         1.21 o
  -1   6   4        586.56        593.61         7.35 o
   0   6   4        248.10        242.86         2.76 o
   1   6   4        290.60        293.63         3.65 o
   2   6   4        228.72        240.36         3.14 o
   3   6   4          0.66         -0.02         0.32 o
   4   6   4          0.05          0.47         0.46 o
   5   6   4        132.99        123.02         2.37 o
   6   6   4         97.47         94.13         2.32 o
   7   6   4         33.35         33.43         2.46 o
   8   6   4         33.77         36.95         2.69 o
   9   6   4          0.82          1.04         1.41 o
  -9   7   4          3.38          5.38         1.66 o
  -8   7   4          2.03          1.55         1.58 o
  -7   7   4          1.35          1.01         1.06 o
  -6   7   4          0.03          0.81         1.00 o
  -5   7   4         15.06         17.08         1.14 o
  -4   7   4          0.68          0.95         0.56 o
  -3   7   4         18.42         12.79         0.68 o
  -2   7   4        113.80        109.24         1.79 o
  -1   7   4        111.13        115.88         1.95 o
   0   7   4        123.08        111.86         1.90 o
   1   7   4         44.91         52.38         0.93 o
   2   7   4         67.60         61.65         1.21 o
   3   7   4         46.35         45.44         1.88 o
   4   7   4          2.21          2.12         0.41 o
   5   7   4          0.18          1.30         0.43 o
   6   7   4         11.37         12.21         1.52 o
   7   7   4         11.44         12.69         2.70 o
   8   7   4         17.84         17.06         2.06 o
  -8   8   4          0.14          0.03         1.17 o
  -7   8   4         10.11         15.91         1.77 o
  -6   8   4         79.42         73.40         2.79 o
  -5   8   4          8.00          7.10         1.27 o
  -4   8   4         25.30         26.17         1.72 o
  -3   8   4          3.99          2.52         0.91 o
  -2   8   4        344.33        344.89         6.02 o
  -1   8   4        164.87        180.77         3.74 o
   0   8   4         31.35         30.19         2.56 o
   1   8   4         95.32         88.19         2.43 o
   2   8   4         55.44         69.60         2.44 o
   3   8   4        182.70        179.71         4.67 o
   4   8   4         98.55        104.28         3.40 o
   5   8   4         23.10         28.97         2.08 o
   6   8   4         40.00         36.91         6.35 o
   7   8   4          0.28          1.20         1.23 o
   8   8   4          2.75          2.20         1.51 o
  -8   9   4          0.27          2.69         1.36 o
  -7   9   4          4.25          4.56         1.40 o
  -6   9   4        102.86        102.04         4.03 o
  -5   9   4         73.41         64.39         2.64 o
  -4   9   4          8.04          7.01         1.80 o
  -3   9   4         13.49         13.22         1.46 o
  -2   9   4         25.83         26.09         1.68 o
  -1   9   4         16.22         14.57         1.30 o
   0   9   4         92.36         81.03         2.45 o
   1   9   4          1.03          0.25         0.79 o
   2   9   4        207.94        198.15         5.06 o
   3   9   4          0.46          1.45         1.19 o
   4   9   4          6.32          5.11         1.05 o
   5   9   4          0.35          3.56         1.42 o
   6   9   4          0.02         -0.80         0.88 o
   7   9   4          3.05          3.61         1.61 o
  -7  10   4          4.97          5.59         1.51 o
  -6  10   4         23.81         21.35         2.28 o
  -5  10   4          2.51          0.71         1.12 o
  -4  10   4         36.96         31.91         2.24 o
  -3  10   4          8.06          8.01         1.32 o
  -2  10   4          6.84          4.33         1.14 o
  -1  10   4         29.62         27.86         1.79 o
   0  10   4         12.79         17.57         1.52 o
   1  10   4        107.25        110.67         3.55 o
   2  10   4          0.98         -0.33         1.01 o
   3  10   4          0.79          2.18         1.16 o
   4  10   4         20.62         28.68         2.48 o
   5  10   4          0.26          0.35         0.95 o
   6  10   4         40.72         50.64         3.92 o
   7  10   4          6.30          6.72         1.88 o
  -6  11   4          2.21          2.47         1.36 o
  -5  11   4          0.03          0.66         1.16 o
  -4  11   4         17.41         12.16         2.05 o
  -3  11   4          8.51         11.19         1.49 o
  -2  11   4          1.48          1.99         1.06 o
  -1  11   4         22.08         19.81         3.21 o
   0  11   4          9.28          7.12         1.21 o
   1  11   4          0.02          0.98         1.60 o
   2  11   4          1.21         -0.38         1.16 o
   3  11   4         56.34         56.73         6.15 o
   4  11   4          0.00          3.47         1.60 o
   5  11   4          0.00          1.32         1.44 o
   6  11   4          1.22          1.51         1.57 o
  -5  12   4          3.08          7.01         1.79 o
  -4  12   4          0.46          2.09         1.55 o
  -3  12   4          8.25          6.67         1.81 o
  -2  12   4          4.32          4.04         1.22 o
  -1  12   4         49.95         59.76         2.61 o
   0  12   4          0.84         -1.00         1.00 o
   1  12   4         56.33         65.90         3.22 o
   2  12   4          4.72          4.07         1.91 o
   3  12   4          1.11          2.81         1.54 o
   4  12   4          0.19          0.92         2.22 o
   5  12   4         13.42         20.91         2.57 o
  -4  13   4          6.04         12.29         3.30 o
  -3  13   4         12.95         18.79         3.72 o
  -2  13   4          3.92          6.81         2.68 o
  -1  13   4         12.75         16.31         3.41 o
   0  13   4          5.34          2.27         2.58 o
   1  13   4          9.73          9.19         2.99 o
   2  13   4         19.48         16.19         2.23 o
   3  13   4          1.15          2.58         1.67 o
   4  13   4          9.53         12.39         2.22 o
  -2  14   4          3.51          4.65         2.99 o
  -1  14   4          3.86          4.54         2.68 o
   0  14   4          6.47          5.88         2.99 o
   1  14   4         10.41         10.43         3.20 o
 -10   1   5          0.16         -0.77         0.88 o
  -9   1   5          2.97          3.45         0.95 o
  -8   1   5          2.57          2.02         0.62 o
  -7   1   5         35.84         33.57         0.94 o
  -6   1   5        109.69        106.99         1.35 o
  -5   1   5          1.18          0.98         0.29 o
  -4   1   5        465.17        498.66         4.23 o
  -3   1   5        221.08        214.84         2.21 o
  -2   1   5       1655.28       1784.17        12.53 o
  -1   1   5        443.70        429.55         2.82 o
   0   1   5       3847.69       3859.13        26.89 o
   1   1   5          7.82          2.23         0.27 o
   2   1   5          0.41          1.15         0.28 o
   3   1   5        295.63        327.36         4.35 o
   4   1   5         40.95         41.89         1.42 o
   5   1   5        236.30        244.44         3.76 o
   6   1   5          0.78          1.03         0.61 o
   7   1   5         50.62         49.63         1.71 o
   8   1   5          4.33          2.02         1.16 o
   9   1   5          1.91          1.08         0.96 o
 -10   2   5          6.28          7.72         1.42 o
  -9   2   5         24.99         26.67         1.60 o
  -8   2   5         38.59         39.49         1.43 o
  -7   2   5        171.85        174.94         2.86 o
  -6   2   5         25.40         25.34         0.81 o
  -5   2   5        102.91        101.44         1.88 o
  -4   2   5         13.21         16.13         0.67 o
  -3   2   5        297.64        314.76         3.12 o
  -2   2   5        367.38        390.61         3.39 o
  -1   2   5          7.72          2.99         0.22 o
   0   2   5       1762.28       1840.37        18.32 o
   1   2   5        236.80        245.71         3.07 o
   2   2   5         63.53         72.67         0.98 o
   3   2   5        578.71        588.73         7.26 o
   4   2   5        341.46        368.35         5.01 o
   5   2   5        144.15        137.29         3.00 o
   6   2   5         27.57         22.16         1.39 o
   7   2   5        101.65         99.27         2.43 o
   8   2   5         88.88         84.83         2.45 o
   9   2   5          0.17         -0.12         0.85 o
 -10   3   5         11.55         11.16         2.25 o
  -9   3   5          3.35          4.32         0.97 o
  -8   3   5          1.02          0.51         0.63 o
  -7   3   5         37.03         36.41         1.53 o
  -6   3   5          0.29          0.65         0.48 o
  -5   3   5        587.67        572.17         5.99 o
  -4   3   5        366.66        392.49         5.91 o
  -3   3   5        413.23        440.46         4.50 o
  -2   3   5        852.64        838.30         8.71 o
  -1   3   5        348.76        336.18         5.24 o
   0   3   5         45.20         28.78         1.53 o
   1   3   5          1.06          0.51         0.33 o
   2   3   5          2.73          3.31         0.36 o
   3   3   5          1.80          2.68         0.47 o
   4   3   5        128.42        115.68         2.69 o
   5   3   5         23.93         23.98         0.94 o
   6   3   5          0.59          0.23         0.56 o
   7   3   5         66.37         65.33         1.75 o
   8   3   5         44.66         46.50         1.67 o
   9   3   5         14.08         13.76         1.14 o
  -9   4   5          0.89          2.73         1.21 o
  -8   4   5          6.03          3.59         0.84 o
  -7   4   5        112.46        119.61         3.30 o
  -6   4   5        182.97        182.72         4.74 o
  -5   4   5         41.64         42.72         1.12 o
  -4   4   5         22.20         18.67         0.72 o
  -3   4   5        170.00        188.43         2.46 o
  -2   4   5         42.16         56.00         1.29 o
  -1   4   5        224.66        222.43         3.27 o
   0   4   5        183.68        191.15         3.52 o
   1   4   5        623.68        643.42         7.87 o
   2   4   5        231.27        248.62         3.65 o
   3   4   5        517.46        521.80         6.52 o
   4   4   5        187.98        189.46         2.81 o
   5   4   5        317.48        294.13         3.90 o
   6   4   5         39.85         35.81         1.53 o
   7   4   5         43.24         44.22         1.75 o
   8   4   5         42.03         38.99         1.75 o
   9   4   5          0.50          0.22         1.06 o
  -9   5   5          5.54          6.88         1.23 o
  -8   5   5         28.71         30.82         1.79 o
  -7   5   5          0.98         -0.01         0.65 o
  -6   5   5        126.31        114.65         2.29 o
  -5   5   5          2.07          1.19         0.67 o
  -4   5   5         13.33         18.47         0.61 o
  -3   5   5         22.39         22.99         0.99 o
  -2   5   5         26.55         27.02         0.97 o
  -1   5   5        265.92        280.18         4.03 o
   0   5   5         24.30         20.44         0.94 o
   1   5   5        349.50        393.59         6.91 o
   2   5   5        156.19        165.81         2.81 o
   3   5   5        473.74        467.66         5.85 o
   4   5   5        126.26        130.46         2.41 o
   5   5   5         49.38         56.14         1.91 o
   6   5   5        170.11        167.18         4.56 o
   7   5   5         84.41         93.88         3.04 o
   8   5   5         13.57         13.84         1.24 o
   9   5   5          9.04          8.74         1.78 o
  -9   6   5          7.02          8.06         1.68 o
  -8   6   5          0.80          3.52         1.29 o
  -7   6   5          8.79          6.74         1.19 o
  -6   6   5         95.63         95.20         2.86 o
  -5   6   5          0.00         -0.46         0.55 o
  -4   6   5         25.65         24.34         0.91 o
  -3   6   5         18.49         17.32         0.87 o
  -2   6   5        958.97        947.95        11.39 o
  -1   6   5        145.30        155.37         2.47 o
   0   6   5          0.94          1.68         0.41 o
   1   6   5         23.45         15.43         0.73 o
   2   6   5          0.21          2.51         0.71 o
   3   6   5         95.85         91.20         2.81 o
   4   6   5         37.58         41.65         2.08 o
   5   6   5         10.52          9.48         1.28 o
   6   6   5         50.08         44.82         1.70 o
   7   6   5         17.91         20.36         1.70 o
   8   6   5          1.15          0.57         1.31 o
  -8   7   5          7.29          6.43         1.41 o
  -7   7   5          2.78          2.30         1.21 o
  -6   7   5          1.90          1.76         0.78 o
  -5   7   5        116.76        123.15         2.69 o
  -4   7   5          1.88          1.32         0.58 o
  -3   7   5         29.48         30.95         0.96 o
  -2   7   5          0.65          0.53         0.48 o
  -1   7   5        125.52        123.82         1.94 o
   0   7   5        191.60        192.79         3.04 o
   1   7   5        125.58        112.99         2.43 o
   2   7   5        386.13        409.54         4.97 o
   3   7   5         15.43         14.71         0.85 o
   4   7   5         36.44         43.17         1.90 o
   5   7   5        205.05        204.28         5.22 o
   6   7   5         15.12         15.83         1.41 o
   7   7   5          0.15         -0.68         1.06 o
   8   7   5          0.90         -0.01         1.39 o
  -8   8   5          0.01          0.82         1.34 o
  -7   8   5         39.89         41.12         3.31 o
  -6   8   5          0.34          0.97         1.03 o
  -5   8   5          0.87          1.48         0.72 o
  -4   8   5         26.61         35.70         1.39 o
  -3   8   5         33.27         40.53         1.42 o
  -2   8   5         75.55         70.63         1.69 o
  -1   8   5        558.51        543.14         9.84 o
   0   8   5         89.54         96.09         2.18 o
   1   8   5          3.87          3.43         0.44 o
   2   8   5        215.04        202.25         2.77 o
   3   8   5          0.27         -0.10         0.43 o
   4   8   5         20.46         18.82         0.75 o
   5   8   5         22.81         20.81         1.45 o
   6   8   5         24.43         19.93         1.88 o
   7   8   5          0.10         -0.61         1.11 o
   8   8   5          6.97          4.84         1.66 o
  -7   9   5         45.03         49.74         3.08 o
  -6   9   5          4.81          5.64         1.41 o
  -5   9   5         64.11         64.69         3.56 o
  -4   9   5         25.62         26.12         1.85 o
  -3   9   5         70.64         76.56         2.64 o
  -2   9   5        140.95        147.63         4.23 o
  -1   9   5        385.26        402.05         6.93 o
   0   9   5          0.81          0.51         0.78 o
   1   9   5          4.20          5.25         0.93 o
   2   9   5          0.66          0.89         0.78 o
   3   9   5         22.47         21.42         1.50 o
   4   9   5         39.71         37.37         3.77 o
   5   9   5         33.63         41.59         3.20 o
   6   9   5          1.25          0.71         1.16 o
   7   9   5          0.56          0.17         1.31 o
  -7  10   5          4.77          2.10         1.64 o
  -6  10   5         39.26         40.57         3.17 o
  -5  10   5          9.10         14.18         1.70 o
  -4  10   5          0.12          0.05         1.05 o
  -3  10   5          7.55          7.72         1.26 o
  -2  10   5          1.81          2.31         1.05 o
  -1  10   5        191.31        197.78         7.38 o
   0  10   5          1.22          0.47         1.03 o
   1  10   5          0.61          0.66         1.08 o
   2  10   5          9.48         14.62         1.70 o
   3  10   5         49.62         53.05         2.95 o
   4  10   5         12.44         11.19         1.38 o
   5  10   5          2.87          2.70         1.09 o
   6  10   5          0.87         -0.68         1.42 o
  -6  11   5          5.27          3.50         1.43 o
  -5  11   5          9.40          9.28         2.00 o
  -4  11   5          0.55          0.74         1.11 o
  -3  11   5          3.89          4.90         1.27 o
  -2  11   5         12.54         16.07         1.62 o
  -1  11   5         12.59         17.60         1.59 o
   0  11   5          7.22          3.53         1.15 o
   1  11   5         81.99         85.89         2.89 o
   2  11   5          0.86          1.18         1.18 o
   3  11   5          0.05          0.47         1.18 o
   4  11   5          8.54         12.51         2.84 o
   5  11   5          1.26          0.46         1.38 o
   6  11   5          4.99          4.21         1.79 o
  -5  12   5          3.02          0.72         2.37 o
  -4  12   5         13.53         20.76         2.63 o
  -3  12   5          0.21          2.29         1.64 o
  -2  12   5          2.56          4.43         1.64 o
  -1  12   5          0.57         -0.51         1.38 o
   0  12   5         57.15         54.05         3.57 o
   1  12   5         94.98         82.13         5.68 o
   2  12   5          6.61          5.18         2.48 o
   3  12   5          9.03         12.93         1.96 o
   4  12   5          1.64          0.54         1.42 o
   5  12   5          3.00          5.76         2.53 o
  -4  13   5          9.16         14.97         3.61 o
  -3  13   5          0.58         -0.31         2.27 o
  -2  13   5          9.44          9.29         2.99 o
  -1  13   5          0.19          2.48         2.37 o
   0  13   5          7.24          6.71         2.68 o
   1  13   5          0.35         -2.58         2.06 o
   2  13   5         23.01         18.69         3.72 o
   3  13   5         39.30         47.40         5.16 o
  -1  14   5         19.64         18.59         3.92 o
   0  14   5          3.93          7.12         3.10 o
 -10   0   6         12.86         13.48         2.32 o
  -9   0   6         10.58          9.11         1.41 o
  -8   0   6         62.50         64.18         2.89 o
  -7   0   6         50.58         56.15         1.58 o
  -6   0   6        383.50        380.60         5.22 o
  -5   0   6          2.99          3.66         0.53 o
  -4   0   6        818.80        787.29        14.36 o
  -3   0   6        141.49        152.20         2.99 o
  -2   0   6        267.02        231.76         3.39 o
  -1   0   6       1836.55       1963.81        20.21 o
   0   0   6         58.61         57.32         0.87 o
   1   0   6       3756.76       3948.83        39.19 o
   2   0   6        108.56        135.44         2.57 o
   3   0   6        207.81        192.66         4.10 o
   4   0   6          0.64          0.44         0.62 o
   5   0   6          0.37         -0.83         1.08 o
   6   0   6         15.48         16.91         1.53 o
   7   0   6          0.37         -0.15         0.95 o
   8   0   6        212.37        215.19         5.69 o
   9   0   6         53.23         52.14         3.15 o
 -10   1   6         15.75         17.45         1.51 o
  -9   1   6          0.21         -0.78         0.76 o
  -8   1   6          6.71          5.16         1.01 o
  -7   1   6          0.40          0.41         0.76 o
  -6   1   6        100.18         94.26         1.50 o
  -5   1   6        246.27        258.44         2.57 o
  -4   1   6        136.05        173.96         1.86 o
  -3   1   6        174.05        146.05         1.69 o
  -2   1   6          0.08          0.18         0.17 o
  -1   1   6        677.14        690.08         4.57 o
   0   1   6         56.69         83.49         1.02 o
   1   1   6         21.08         26.43         0.53 o
   2   1   6       2064.29       2135.59        18.21 o
   3   1   6        397.77        420.32         5.43 o
   4   1   6          0.59         -0.05         0.41 o
   5   1   6         46.70         44.69         1.43 o
   6   1   6         32.48         37.67         1.49 o
   7   1   6          0.26         -0.60         0.68 o
   8   1   6          8.94          7.12         1.06 o
   9   1   6          4.22          5.39         1.20 o
 -10   2   6          0.01         -0.33         1.03 o
  -9   2   6          2.22          2.35         0.88 o
  -8   2   6         33.03         33.89         1.65 o
  -7   2   6          0.13         -0.10         0.66 o
  -6   2   6          2.39          3.28         0.56 o
  -5   2   6        308.41        305.22         3.61 o
  -4   2   6        714.07        734.49         7.48 o
  -3   2   6        501.17        479.63         4.43 o
  -2   2   6         28.27         21.12         0.75 o
  -1   2   6        190.80        181.12         2.21 o
   0   2   6        500.84        469.89         4.65 o
   1   2   6        224.75        217.61         2.66 o
   2   2   6        434.39        549.47         5.40 o
   3   2   6         10.58         13.76         0.68 o
   4   2   6         10.35         10.98         0.77 o
   5   2   6        279.43        270.99         4.15 o
   6   2   6          0.14          0.12         0.64 o
   7   2   6          0.40         -0.05         0.76 o
   8   2   6         31.94         34.38         1.79 o
   9   2   6         21.29         20.23         1.86 o
  -9   3   6          8.53          7.22         1.39 o
  -8   3   6         10.92          8.67         0.85 o
  -7   3   6          0.23          0.04         0.82 o
  -6   3   6         51.56         50.68         1.50 o
  -5   3   6          0.66          2.32         0.46 o
  -4   3   6         57.36         44.17         1.11 o
  -3   3   6         22.75         30.81         1.08 o
  -2   3   6         10.97         21.68         0.95 o
  -1   3   6        327.57        338.65         4.46 o
   0   3   6         77.66         89.23         1.89 o
   1   3   6        802.60        854.89         8.19 o
   2   3   6         84.39        105.55         1.74 o
   3   3   6         21.19         20.85         0.88 o
   4   3   6         12.63         14.48         1.19 o
   5   3   6        114.55        120.47         2.14 o
   6   3   6        119.54        112.78         2.21 o
   7   3   6        103.39         96.61         2.14 o
   8   3   6          7.82          9.07         0.99 o
   9   3   6          0.74          2.08         0.86 o
  -9   4   6          5.57          5.33         1.15 o
  -8   4   6          1.92          2.27         0.88 o
  -7   4   6          0.00         -0.30         0.64 o
  -6   4   6          0.98          0.16         0.58 o
  -5   4   6         42.25         46.57         1.12 o
  -4   4   6         22.30         26.01         0.72 o
  -3   4   6         25.12         19.50         1.24 o
  -2   4   6        114.73        114.60         2.02 o
  -1   4   6         13.80          8.94         0.86 o
   0   4   6        243.09        261.45         6.73 o
   1   4   6        356.20        359.71         4.20 o
   2   4   6        204.46        194.83         2.82 o
   3   4   6        135.29        126.09         1.85 o
   4   4   6          2.52          3.46         0.73 o
   5   4   6        197.25        176.03         3.09 o
   6   4   6          0.48          0.11         0.74 o
   7   4   6         25.83         24.63         1.49 o
   8   4   6          0.15          0.43         0.98 o
   9   4   6          0.11         -1.42         1.23 o
  -9   5   6          4.12          1.86         1.04 o
  -8   5   6         16.27         17.84         1.44 o
  -7   5   6          0.02         -0.57         0.70 o
  -6   5   6          1.65          0.36         0.71 o
  -5   5   6         10.31          9.97         0.77 o
  -4   5   6         45.85         42.28         1.41 o
  -3   5   6        488.40        488.77         5.51 o
  -2   5   6         95.84         98.77         1.89 o
  -1   5   6         75.74         53.52         1.43 o
   0   5   6        456.02        450.98         7.12 o
   1   5   6        115.26        123.14         2.40 o
   2   5   6        708.38        708.63         9.75 o
   3   5   6         83.28         85.68         2.85 o
   4   5   6          6.94          4.66         0.66 o
   5   5   6        252.11        258.11         4.24 o
   6   5   6         16.27         11.70         1.08 o
   7   5   6          1.32          1.53         0.79 o
   8   5   6          1.19          2.03         1.02 o
   9   5   6          2.55          2.45         1.96 o
  -9   6   6         21.88         23.59         2.23 o
  -8   6   6          0.20          0.75         0.88 o
  -7   6   6         10.92          7.39         1.05 o
  -6   6   6         12.12         12.47         1.12 o
  -5   6   6         21.15         22.38         1.54 o
  -4   6   6         14.10         11.17         0.90 o
  -3   6   6          1.69          2.28         0.38 o
  -2   6   6         17.30         15.33         0.84 o
  -1   6   6          6.71          6.78         0.84 o
   0   6   6         45.42         42.21         1.55 o
   1   6   6          1.42          0.65         0.56 o
   2   6   6          2.59          1.17         0.55 o
   3   6   6         34.71         33.28         2.03 o
   4   6   6         63.75         65.89         2.75 o
   5   6   6        205.42        188.22         3.99 o
   6   6   6         58.63         63.67         2.57 o
   7   6   6         17.54         18.21         1.91 o
   8   6   6          2.88          3.31         1.41 o
  -8   7   6          4.25          4.56         1.41 o
  -7   7   6         16.25         13.75         1.29 o
  -6   7   6         73.58         69.66         2.10 o
  -5   7   6          0.29         -0.25         0.69 o
  -4   7   6         42.73         47.53         1.57 o
  -3   7   6          0.15          0.29         0.50 o
  -2   7   6         49.71         49.37         1.91 o
  -1   7   6          3.41          1.34         0.70 o
   0   7   6          9.84         11.63         1.13 o
   1   7   6          3.46          3.37         0.52 o
   2   7   6        125.71        110.49         2.35 o
   3   7   6          2.34          2.27         1.14 o
   4   7   6         58.20         65.14         2.80 o
   5   7   6          0.82          3.80         1.00 o
   6   7   6         20.01         21.94         1.60 o
   7   7   6         10.08          9.56         1.27 o
   8   7   6          6.26          6.50         1.69 o
  -8   8   6          1.00          1.04         1.83 o
  -7   8   6          0.35          0.69         1.10 o
  -6   8   6          2.51          1.54         0.80 o
  -5   8   6          0.48          0.05         1.04 o
  -4   8   6         56.05         58.41         1.80 o
  -3   8   6          1.48          1.57         0.63 o
  -2   8   6         10.32          9.94         0.83 o
  -1   8   6          0.45          1.95         0.56 o
   0   8   6         19.49         25.29         1.03 o
   1   8   6         23.08         28.06         1.38 o
   2   8   6         16.24         15.15         0.83 o
   3   8   6         40.18         33.75         1.94 o
   4   8   6         20.73         17.59         1.17 o
   5   8   6          0.03          0.86         0.73 o
   6   8   6          0.01         -0.58         0.60 o
   7   8   6          9.60         10.12         1.83 o
  -7   9   6          3.77          7.27         1.49 o
  -6   9   6         22.81         26.26         2.09 o
  -5   9   6          8.69          7.84         0.95 o
  -4   9   6         38.67         37.26         1.49 o
  -3   9   6        182.77        171.84         3.80 o
  -2   9   6        285.95        297.28         4.51 o
  -1   9   6         19.67         19.58         0.98 o
   0   9   6          6.45         11.20         0.95 o
   1   9   6        212.87        206.53         3.35 o
   2   9   6         34.82         30.83         1.56 o
   3   9   6         13.58         14.31         1.16 o
   4   9   6         25.75         22.01         2.01 o
   5   9   6          0.64          0.09         1.14 o
   6   9   6          2.33          1.07         1.26 o
   7   9   6          0.35          3.41         2.99 o
  -7  10   6          0.97          1.39         1.71 o
  -6  10   6          9.62          8.06         1.59 o
  -5  10   6         29.23         25.93         2.06 o
  -4  10   6         88.34         86.30         3.96 o
  -3  10   6          3.44          2.78         1.09 o
  -2  10   6         48.12         45.58         4.19 o
  -1  10   6         15.61         15.27         1.43 o
   0  10   6         31.04         33.49         1.91 o
   1  10   6         22.92         24.46         3.43 o
   2  10   6          2.13         -0.53         0.97 o
   3  10   6         13.26         15.92         2.54 o
   4  10   6          7.14          5.60         1.18 o
   5  10   6         11.85         14.55         1.56 o
   6  10   6         37.17         39.96         4.75 o
  -6  11   6         29.72         37.49         2.61 o
  -5  11   6          0.61          0.06         1.24 o
  -4  11   6          0.24          0.09         1.45 o
  -3  11   6         26.06         31.53         6.76 o
  -2  11   6         13.55         14.64         2.18 o
  -1  11   6        113.34        113.94         5.94 o
   0  11   6        122.36        133.03         5.00 o
   1  11   6          0.01         -0.50         1.76 o
   2  11   6         18.92         16.36         2.79 o
   3  11   6          5.04          4.38         1.81 o
   4  11   6          0.28          0.46         1.34 o
   5  11   6         10.64         10.24         1.50 o
  -5  12   6          0.18          2.68         1.82 o
  -4  12   6          0.75          1.98         2.32 o
  -3  12   6         14.44         14.70         3.46 o
  -2  12   6          4.83          6.98         1.93 o
  -1  12   6          7.67         10.53         2.04 o
   0  12   6          0.66         -0.02         1.50 o
   1  12   6         14.06         11.78         2.15 o
   2  12   6         20.02         17.14         3.41 o
   3  12   6          0.45         -0.31         2.17 o
   4  12   6          2.43          4.85         2.68 o
  -3  13   6         20.30         19.72         3.82 o
  -2  13   6          0.06         -1.76         2.17 o
  -1  13   6          2.36          6.30         2.68 o
   0  13   6          8.03          8.57         2.99 o
   1  13   6         36.85         39.76         4.85 o
   2  13   6          2.84          4.13         2.58 o
   3  13   6          2.51         -0.10         2.48 o
  -9   1   7          6.20          6.06         1.05 o
  -8   1   7        107.94        106.76         2.55 o
  -7   1   7         19.32         19.99         1.03 o
  -6   1   7        154.63        150.26         2.00 o
  -5   1   7         23.56         25.40         0.83 o
  -4   1   7        228.48        209.55         2.53 o
  -3   1   7        276.01        268.84         2.75 o
  -2   1   7         82.37         67.78         0.79 o
  -1   1   7        117.50        115.42         1.92 o
   0   1   7       1206.97       1120.21         9.03 o
   1   1   7        225.86        227.30         2.10 o
   2   1   7         83.51         80.58         1.34 o
   3   1   7        254.65        288.71         4.05 o
   4   1   7         55.00         52.56         1.44 o
   5   1   7          5.56          5.06         1.13 o
   6   1   7          1.60          1.40         0.67 o
   7   1   7         38.03         36.53         1.70 o
   8   1   7          6.62          6.71         1.07 o
   9   1   7          0.05          0.14         0.97 o
  -9   2   7          1.20          2.02         1.01 o
  -8   2   7          0.05          0.61         0.72 o
  -7   2   7         97.68        109.21         2.36 o
  -6   2   7          3.46          2.18         0.64 o
  -5   2   7         16.18         17.40         0.81 o
  -4   2   7        342.76        336.44         4.22 o
  -3   2   7          0.59          2.30         0.56 o
  -2   2   7          4.50          8.77         0.45 o
  -1   2   7       1225.11       1246.75        11.62 o
   0   2   7        541.54        613.65         6.02 o
   1   2   7        124.75        120.76         1.67 o
   2   2   7         12.03         14.96         0.79 o
   3   2   7        503.03        483.57         5.64 o
   4   2   7          0.30          0.82         0.50 o
   5   2   7         12.25         12.78         0.96 o
   6   2   7         77.16         70.53         2.15 o
   7   2   7          1.30         -0.19         0.78 o
   8   2   7          0.08         -0.02         0.85 o
   9   2   7          7.32          8.05         1.43 o
  -9   3   7          1.67          1.05         0.98 o
  -8   3   7          0.37          1.08         0.86 o
  -7   3   7        164.56        149.24         2.82 o
  -6   3   7          6.87          8.30         0.82 o
  -5   3   7         44.36         55.43         1.24 o
  -4   3   7          2.92          6.56         0.68 o
  -3   3   7        312.22        283.01         3.46 o
  -2   3   7         51.76         67.17         1.06 o
  -1   3   7        163.93        153.34         2.43 o
   0   3   7         11.10         17.70         0.49 o
   1   3   7         44.25         49.31         0.97 o
   2   3   7         37.03         29.23         0.93 o
   3   3   7         61.36         60.90         1.16 o
   4   3   7        119.78        113.26         2.00 o
   5   3   7          0.00         -0.08         0.49 o
   6   3   7         92.82         87.97         2.09 o
   7   3   7         44.68         44.84         1.58 o
   8   3   7          2.27          3.03         0.84 o
   9   3   7          1.82          1.53         0.93 o
  -9   4   7         25.12         21.68         1.69 o
  -8   4   7          3.16          2.68         1.27 o
  -7   4   7         28.12         27.38         1.56 o
  -6   4   7         17.47         18.30         1.04 o
  -5   4   7         24.55         28.98         1.07 o
  -4   4   7          0.10         -0.20         0.47 o
  -3   4   7        161.51        158.18         2.62 o
  -2   4   7        352.93        328.22         3.26 o
  -1   4   7         39.98         31.74         1.43 o
   0   4   7        358.14        418.98         5.60 o
   1   4   7        114.27        101.05         1.71 o
   2   4   7          0.00          1.68         0.45 o
   3   4   7        229.95        223.97         4.67 o
   4   4   7          7.44          7.89         1.66 o
   5   4   7        153.98        143.73         3.66 o
   6   4   7        178.05        176.16         4.76 o
   7   4   7          6.20          6.04         0.97 o
   8   4   7          0.01         -0.84         0.90 o
   9   4   7          0.00          1.22         1.06 o
  -9   5   7          2.90          3.84         1.17 o
  -8   5   7          0.43         -0.35         0.84 o
  -7   5   7          0.13          0.38         0.75 o
  -6   5   7        137.17        128.29         2.86 o
  -5   5   7          5.50          6.99         1.23 o
  -4   5   7         19.43         23.51         1.15 o
  -3   5   7         66.57         76.73         1.34 o
  -2   5   7         37.25         32.25         1.65 o
  -1   5   7         77.57         79.16         1.86 o
   0   5   7        206.41        184.39         3.77 o
   1   5   7        158.03        179.21         3.28 o
   2   5   7        126.40        127.84         2.94 o
   3   5   7         12.97         12.00         0.97 o
   4   5   7          0.23          0.68         0.68 o
   5   5   7        199.00        200.02         4.13 o
   6   5   7          0.38          1.57         1.48 o
   7   5   7          0.51         -0.15         1.38 o
   8   5   7          5.77          6.36         1.17 o
  -8   6   7          0.04         -1.30         0.86 o
  -7   6   7         32.32         26.14         1.83 o
  -6   6   7          1.68          0.87         0.76 o
  -5   6   7        134.18        128.02         2.72 o
  -4   6   7         29.73         28.03         1.30 o
  -3   6   7        136.82        136.99         2.57 o
  -2   6   7        214.70        219.52         3.42 o
  -1   6   7         41.20         49.67         1.50 o
   0   6   7         24.74         20.48         1.63 o
   1   6   7          0.99          2.74         0.54 o
   2   6   7        221.40        248.68         3.94 o
   3   6   7        484.41        468.43        13.03 o
   4   6   7        239.33        225.47         4.44 o
   5   6   7          8.14          5.83         1.15 o
   6   6   7         20.79         21.21         1.69 o
   7   6   7          4.67          5.43         1.16 o
   8   6   7          1.65          1.01         1.04 o
  -8   7   7          3.95          5.38         1.46 o
  -7   7   7         21.58         24.41         1.56 o
  -6   7   7          0.93          1.70         0.80 o
  -5   7   7         51.98         49.47         2.22 o
  -4   7   7          0.06         -0.17         0.57 o
  -3   7   7         22.66         19.55         1.08 o
  -2   7   7        280.49        289.68         4.33 o
  -1   7   7         48.56         46.70         2.12 o
   0   7   7          0.59          0.11         0.56 o
   1   7   7         51.88         59.46         2.17 o
   2   7   7         13.03         13.69         1.32 o
   3   7   7         83.67         78.12         3.07 o
   4   7   7          0.01          1.51         1.35 o
   5   7   7          0.05          0.40         0.86 o
   6   7   7         44.37         49.52         2.19 o
   7   7   7          1.83          0.56         1.02 o
   8   7   7          5.06          8.40         1.81 o
  -8   8   7          0.95          2.17         1.33 o
  -7   8   7          1.88          2.35         0.93 o
  -6   8   7         37.03         42.70         1.82 o
  -5   8   7         21.81         21.61         1.36 o
  -4   8   7         88.23         80.40         2.10 o
  -3   8   7          0.69          2.36         0.85 o
  -2   8   7        131.03        138.64         4.48 o
  -1   8   7        263.88        246.70         3.83 o
   0   8   7          4.51          6.05         0.60 o
   1   8   7        250.58        238.16         3.97 o
   2   8   7          1.49          1.02         0.72 o
   3   8   7          4.41          2.71         0.82 o
   4   8   7        213.77        201.71         5.49 o
   5   8   7          6.76          7.65         1.17 o
   6   8   7          3.52          1.77         1.03 o
   7   8   7          0.21         -0.53         0.93 o
  -7   9   7          6.37          9.36         3.13 o
  -6   9   7         40.32         38.34         1.78 o
  -5   9   7          4.28          4.09         0.87 o
  -4   9   7          5.10          4.26         0.84 o
  -3   9   7         58.21         57.98         3.21 o
  -2   9   7        103.02         91.39         2.14 o
  -1   9   7         51.54         46.96         1.87 o
   0   9   7         16.84         15.32         1.01 o
   1   9   7         29.94         33.63         1.19 o
   2   9   7         18.93         12.03         1.06 o
   3   9   7          5.33          6.61         0.89 o
   4   9   7          7.27          5.42         0.83 o
   5   9   7         27.45         24.42         2.79 o
   6   9   7          3.16          2.86         1.14 o
   7   9   7          0.00         -1.86         1.24 o
  -6  10   7          3.35          4.62         1.41 o
  -5  10   7         10.29          9.16         1.47 o
  -4  10   7          0.13         -0.32         1.27 o
  -3  10   7         85.63         89.18         2.45 o
  -2  10   7          0.28          1.39         0.65 o
  -1  10   7         29.78         27.42         1.27 o
   0  10   7          4.92          3.77         1.16 o
   1  10   7         40.58         40.23         5.78 o
   2  10   7          1.98          1.13         1.05 o
   3  10   7          4.23          6.01         1.12 o
   4  10   7          1.63         -0.14         1.55 o
   5  10   7         12.09         15.10         2.32 o
   6  10   7          1.83          1.48         1.14 o
  -5  11   7          6.14          9.46         4.03 o
  -4  11   7          0.07          0.36         2.27 o
  -3  11   7          7.49          7.33         1.86 o
  -2  11   7         14.86         11.76         2.15 o
  -1  11   7         40.64         51.77         3.69 o
   0  11   7          3.91          5.20         1.79 o
   1  11   7          9.73         10.42         2.04 o
   2  11   7          6.11          9.19         2.89 o
   3  11   7          8.65          8.26         2.79 o
   4  11   7         10.53         15.11         2.43 o
   5  11   7          0.64         -1.30         1.08 o
  -4  12   7          1.28          3.61         2.74 o
  -3  12   7          5.20          6.09         1.97 o
  -2  12   7          1.86          1.75         1.67 o
  -1  12   7         27.39         30.72         5.16 o
   0  12   7        147.71        156.14        19.63 o
   1  12   7         23.03         18.65         2.59 o
   2  12   7         18.47         21.48         3.72 o
   3  12   7         20.02         19.93         3.72 o
   4  12   7          0.00          0.00         2.17 o
  -3  13   7          9.86          8.88         3.30 o
  -2  13   7         15.24         21.62         3.87 o
  -1  13   7          2.01          1.97         1.81 o
   0  13   7          4.79          4.51         1.93 o
   1  13   7          0.04          1.03         2.48 o
   2  13   7          5.53          1.55         2.58 o
  -9   0   8         11.86         17.31         5.78 o
  -8   0   8          0.02         -1.25         1.20 o
  -7   0   8         14.32         18.60         2.79 o
  -6   0   8        157.71        156.19         2.66 o
  -5   0   8        371.57        358.98         6.56 o
  -4   0   8        177.85        206.23         3.84 o
  -3   0   8        262.57        257.34         4.93 o
  -2   0   8        535.13        551.58         6.66 o
  -1   0   8       1102.38       1185.22        12.09 o
   0   0   8         55.60         30.80         0.86 o
   1   0   8        596.26        586.36         8.36 o
   2   0   8         36.93         29.64         1.23 o
   3   0   8         13.18         16.32         1.60 o
   4   0   8        371.67        349.04         6.96 o
   5   0   8          0.65         -0.21         1.19 o
   6   0   8         98.76         98.98         7.18 o
   7   0   8          1.19          0.04         1.06 o
   8   0   8          1.66          4.75         1.46 o
   9   0   8          4.86          6.55         2.22 o
  -9   1   8          3.14          1.39         1.05 o
  -8   1   8         17.02         19.19         1.71 o
  -7   1   8        252.06        259.09         4.34 o
  -6   1   8         16.40         18.07         1.08 o
  -5   1   8         16.23         12.45         0.60 o
  -4   1   8        533.76        558.58         6.45 o
  -3   1   8        119.90        131.57         1.57 o
  -2   1   8        148.95        178.93         1.76 o
  -1   1   8        528.79        537.33         4.63 o
   0   1   8        213.37        235.00         2.45 o
   1   1   8        674.36        717.13         6.07 o
   2   1   8        255.86        265.27         3.12 o
   3   1   8         60.29         68.60         1.48 o
   4   1   8          6.80          6.29         0.72 o
   5   1   8          0.36         -0.08         0.57 o
   6   1   8          3.53          2.44         0.79 o
   7   1   8         42.60         48.84         1.88 o
   8   1   8         47.48         43.31         1.99 o
   9   1   8         16.16         17.66         1.54 o
  -9   2   8          5.13          8.97         1.31 o
  -8   2   8         14.09         16.97         1.43 o
  -7   2   8         28.47         30.47         1.74 o
  -6   2   8         38.31         34.30         1.35 o
  -5   2   8        250.06        256.87         4.54 o
  -4   2   8         38.71         33.62         1.19 o
  -3   2   8          2.24          2.70         0.33 o
  -2   2   8        289.05        288.27         3.67 o
  -1   2   8        251.93        224.68         2.60 o
   0   2   8       3144.50       3241.98        31.91 o
   1   2   8        353.90        383.76         4.16 o
   2   2   8         48.04         49.19         0.84 o
   3   2   8         39.29         34.48         0.98 o
   4   2   8        238.34        235.52         3.28 o
   5   2   8          5.38          5.10         0.78 o
   6   2   8         99.25         99.51         2.46 o
   7   2   8         91.69         90.42         2.43 o
   8   2   8          5.92          8.00         1.15 o
   9   2   8          0.88          1.58         1.17 o
  -9   3   8          0.13         -1.09         0.95 o
  -8   3   8          2.10          1.19         0.88 o
  -7   3   8         29.04         27.15         1.56 o
  -6   3   8          0.43          1.39         0.64 o
  -5   3   8         24.98         25.81         1.72 o
  -4   3   8          5.90          5.95         1.24 o
  -3   3   8         63.17         86.43         1.52 o
  -2   3   8        148.56        152.78         1.77 o
  -1   3   8        183.53        171.47         2.09 o
   0   3   8          0.01          0.14         0.30 o
   1   3   8        113.65        146.72         1.99 o
   2   3   8        165.16        166.81         2.54 o
   3   3   8         58.12         56.34         1.09 o
   4   3   8        136.32        134.45         3.13 o
   5   3   8         30.41         30.00         1.22 o
   6   3   8         26.25         27.87         1.28 o
   7   3   8         10.89         13.24         1.19 o
   8   3   8          1.66          3.34         1.21 o
   9   3   8          1.02          1.23         0.96 o
  -9   4   8          3.45          4.49         1.19 o
  -8   4   8          5.46          4.08         1.16 o
  -7   4   8          0.60          0.38         0.76 o
  -6   4   8         91.43         87.62         2.33 o
  -5   4   8         30.33         27.95         1.38 o
  -4   4   8        100.53        102.83         2.22 o
  -3   4   8         40.77         36.46         0.94 o
  -2   4   8         75.23         67.20         1.08 o
  -1   4   8        849.75        879.62        10.68 o
   0   4   8         43.01         62.33         1.65 o
   1   4   8         32.08         49.72         1.03 o
   2   4   8         16.28         16.94         0.88 o
   3   4   8        159.95        151.42         3.09 o
   4   4   8          3.30          1.44         0.58 o
   5   4   8         15.00         14.24         1.36 o
   6   4   8         39.39         35.98         1.89 o
   7   4   8          0.92          2.00         1.16 o
   8   4   8          0.26          1.14         0.99 o
  -9   5   8          1.96          2.59         1.12 o
  -8   5   8          0.34         -0.65         0.83 o
  -7   5   8         14.13         16.58         1.36 o
  -6   5   8         10.39          7.24         0.99 o
  -5   5   8         60.09         51.05         1.72 o
  -4   5   8        390.88        375.30         5.44 o
  -3   5   8        181.34        184.60         2.40 o
  -2   5   8         90.25        109.03         1.59 o
  -1   5   8         15.28         16.55         0.98 o
   0   5   8         23.68         32.19         1.77 o
   1   5   8        178.80        180.62         2.46 o
   2   5   8        198.87        227.93         4.13 o
   3   5   8         24.34         22.68         1.27 o
   4   5   8         47.88         42.48         1.80 o
   5   5   8        106.20        105.11         4.38 o
   6   5   8         77.80         81.62         2.97 o
   7   5   8          1.18          0.00         0.91 o
   8   5   8          0.84          3.03         1.12 o
  -8   6   8          6.08          6.73         1.15 o
  -7   6   8          6.13          5.88         1.04 o
  -6   6   8         17.99         19.20         1.32 o
  -5   6   8         50.96         50.41         1.82 o
  -4   6   8          4.50          4.79         0.92 o
  -3   6   8         51.47         49.70         1.32 o
  -2   6   8          1.66          3.12         0.56 o
  -1   6   8          2.61          3.91         0.77 o
   0   6   8         38.43         45.22         1.91 o
   1   6   8         23.26         24.08         1.04 o
   2   6   8         54.43         58.27         2.28 o
   3   6   8        229.28        219.63         4.64 o
   4   6   8         56.54         52.79         2.03 o
   5   6   8         35.09         30.51         1.80 o
   6   6   8         32.52         33.71         2.40 o
   7   6   8          9.93          7.70         1.28 o
   8   6   8          0.29          0.54         1.33 o
  -8   7   8          4.74          5.01         1.12 o
  -7   7   8         15.25         13.95         2.27 o
  -6   7   8          3.58          2.99         0.88 o
  -5   7   8          1.23          0.17         0.71 o
  -4   7   8         41.34         36.66         1.47 o
  -3   7   8          3.36          2.96         0.66 o
  -2   7   8          0.52          0.78         0.53 o
  -1   7   8          7.44          6.04         0.84 o
   0   7   8          8.29          7.72         0.86 o
   1   7   8         10.63          9.28         0.96 o
   2   7   8         84.00         81.05         2.67 o
   3   7   8          0.41          1.56         0.77 o
   4   7   8          1.32          0.89         0.91 o
   5   7   8         33.91         29.83         2.70 o
   6   7   8          0.81         -0.72         0.88 o
   7   7   8          0.38          0.41         0.98 o
  -7   8   8          0.28          0.35         0.86 o
  -6   8   8         32.54         31.00         1.69 o
  -5   8   8          0.79         -0.14         0.72 o
  -4   8   8         37.70         33.81         1.50 o
  -3   8   8        307.83        298.44         4.68 o
  -2   8   8        249.46        241.74         8.41 o
  -1   8   8         28.56         22.50         1.97 o
   0   8   8         42.13         40.89         2.53 o
   1   8   8         27.44         22.63         1.65 o
   2   8   8         22.15         20.75         1.30 o
   3   8   8         14.42         15.47         1.73 o
   4   8   8         16.78         18.09         1.87 o
   5   8   8         60.59         66.46         2.49 o
   6   8   8          1.09         -0.65         0.93 o
   7   8   8          4.54          4.41         1.24 o
  -7   9   8          0.73          0.07         0.92 o
  -6   9   8          0.06         -0.25         0.81 o
  -5   9   8         25.39         29.07         2.18 o
  -4   9   8         21.06         18.86         1.54 o
  -3   9   8         85.15         78.30         2.58 o
  -2   9   8        169.69        176.89         3.98 o
  -1   9   8          1.09         -1.05         0.70 o
   0   9   8         52.34         51.45         2.19 o
   1   9   8         63.26         67.32         2.01 o
   2   9   8          6.22          4.95         0.86 o
   3   9   8         23.12         17.86         2.56 o
   4   9   8          2.79          4.17         1.01 o
   5   9   8          0.58          0.33         0.70 o
   6   9   8          0.84         -0.17         0.76 o
  -6  10   8          4.23          6.35         2.11 o
  -5  10   8         13.42         14.59         1.40 o
  -4  10   8         41.53         39.94         2.02 o
  -3  10   8          8.85          6.85         1.03 o
  -2  10   8         28.16         30.14         2.12 o
  -1  10   8         99.53         99.30         3.53 o
   0  10   8          0.09          0.12         0.79 o
   1  10   8         64.53         68.23         2.16 o
   2  10   8          0.24          0.58         0.79 o
   3  10   8         22.47         23.53         1.27 o
   4  10   8          6.76          7.21         1.62 o
   5  10   8          0.66          0.68         1.04 o
   6  10   8          2.15          3.66         1.29 o
  -5  11   8          0.77          4.96         2.00 o
  -4  11   8          1.55          1.97         2.12 o
  -3  11   8          8.27          5.22         4.65 o
  -2  11   8          3.65          2.61         1.64 o
  -1  11   8        122.40        114.67         6.25 o
   0  11   8         34.09         37.42         3.21 o
   1  11   8          4.14          1.55         1.71 o
   2  11   8          4.12          2.74         1.83 o
   3  11   8          5.23          7.02         2.06 o
   4  11   8          0.30         -1.11         1.34 o
   5  11   8          0.03         -0.04         1.11 o
  -4  12   8          2.96          2.34         1.93 o
  -3  12   8          2.87          2.21         1.76 o
  -2  12   8          5.42          3.41         1.90 o
  -1  12   8          9.91          9.03         3.51 o
   0  12   8          0.81          0.13         1.67 o
   1  12   8         63.92         71.20         4.23 o
   2  12   8          0.28         -1.76         1.96 o
   3  12   8          0.02          3.82         2.58 o
  -2  13   8         14.26         15.91         2.70 o
  -1  13   8          0.00         -0.61         1.71 o
   0  13   8          0.03         -1.66         1.79 o
   1  13   8          0.07          0.44         1.86 o
  -9   1   9          1.57          0.33         1.16 o
  -8   1   9         18.17         17.87         1.53 o
  -7   1   9        192.71        188.20         3.85 o
  -6   1   9        134.92        136.70         2.83 o
  -5   1   9         36.91         37.24         1.55 o
  -4   1   9        102.39         97.69         1.91 o
  -3   1   9         41.56         38.42         0.77 o
  -2   1   9          6.07          7.06         0.42 o
  -1   1   9        107.94        107.65         1.56 o
   0   1   9         77.70         70.45         1.67 o
   1   1   9        205.70        232.68         2.36 o
   2   1   9          0.52          0.54         0.33 o
   3   1   9        130.64        114.15         2.01 o
   4   1   9         98.95         96.78         2.09 o
   5   1   9          6.04          4.82         0.81 o
   6   1   9          0.34          0.46         1.07 o
   7   1   9          6.57          3.82         1.07 o
   8   1   9          5.61          4.49         1.08 o
  -9   2   9         24.59         21.40         2.10 o
  -8   2   9         58.21         61.79         2.88 o
  -7   2   9          3.92          4.67         1.16 o
  -6   2   9         11.98          9.40         1.24 o
  -5   2   9        468.76        461.08         5.72 o
  -4   2   9        146.26        161.85         2.69 o
  -3   2   9          6.84          8.66         0.70 o
  -2   2   9        240.88        229.04         3.04 o
  -1   2   9        268.70        291.73         3.03 o
   0   2   9         42.84         44.36         1.04 o
   1   2   9         59.45         61.31         1.36 o
   2   2   9          7.10          6.83         0.71 o
   3   2   9          6.52          5.81         0.54 o
   4   2   9         19.26         18.62         0.96 o
   5   2   9         10.46          8.40         0.92 o
   6   2   9         41.24         38.61         1.67 o
   7   2   9          8.44          8.59         1.11 o
   8   2   9          2.89          3.00         1.15 o
  -9   3   9         39.07         38.81         2.33 o
  -8   3   9          0.01         -0.69         0.86 o
  -7   3   9          4.86          5.85         1.02 o
  -6   3   9        137.63        132.50         2.95 o
  -5   3   9         15.96         16.30         1.14 o
  -4   3   9          9.61          9.21         0.87 o
  -3   3   9          0.02          0.01         0.36 o
  -2   3   9         11.78          9.80         0.49 o
  -1   3   9         54.08         50.44         1.01 o
   0   3   9        627.19        558.80         5.73 o
   1   3   9          0.66          0.32         0.44 o
   2   3   9         91.02        102.36         1.95 o
   3   3   9         29.34         29.05         1.35 o
   4   3   9         54.27         49.30         1.37 o
   5   3   9        228.31        227.70         3.43 o
   6   3   9         14.77         16.93         1.14 o
   7   3   9          0.05          1.21         0.82 o
   8   3   9          0.23         -0.91         0.82 o
  -9   4   9         19.24         17.47         1.64 o
  -8   4   9          2.85          3.43         0.97 o
  -7   4   9          2.25          2.60         0.92 o
  -6   4   9        196.33        175.26         3.50 o
  -5   4   9        361.61        363.49         5.52 o
  -4   4   9         34.03         26.65         2.01 o
  -3   4   9          3.20          3.88         0.48 o
  -2   4   9         77.54         78.62         1.75 o
  -1   4   9         12.27         18.90         0.82 o
   0   4   9         24.14         26.02         0.75 o
   1   4   9        320.55        321.16         4.25 o
   2   4   9         26.76         26.76         1.25 o
   3   4   9        184.94        187.28         4.75 o
   4   4   9          0.05         -0.66         1.01 o
   5   4   9        270.47        267.40         5.08 o
   6   4   9          0.00         -0.23         0.83 o
   7   4   9          6.91          8.28         1.24 o
   8   4   9          0.01         -0.43         0.98 o
  -8   5   9          0.91         -0.76         0.89 o
  -7   5   9          7.05          7.65         1.07 o
  -6   5   9          4.00          4.29         0.89 o
  -5   5   9          0.18         -0.38         0.64 o
  -4   5   9        271.12        246.03         4.06 o
  -3   5   9        184.92        183.23         2.63 o
  -2   5   9         32.21         30.36         0.74 o
  -1   5   9        117.30        118.17         2.36 o
   0   5   9          2.36          2.12         0.76 o
   1   5   9         55.32         53.42         1.11 o
   2   5   9         15.47         10.31         0.94 o
   3   5   9        209.11        207.37         3.74 o
   4   5   9         72.90         69.84         2.31 o
   5   5   9          8.11          9.25         1.18 o
   6   5   9         23.17         22.40         1.63 o
   7   5   9         16.04         21.13         1.69 o
   8   5   9          0.62         -0.30         0.99 o
  -8   6   9          8.57         10.18         1.31 o
  -7   6   9         27.58         25.77         1.65 o
  -6   6   9          7.47          9.71         1.08 o
  -5   6   9          7.81          7.67         0.95 o
  -4   6   9         16.14         18.80         2.30 o
  -3   6   9         27.73         27.07         0.87 o
  -2   6   9          3.21          4.84         0.49 o
  -1   6   9         27.78         26.37         1.62 o
   0   6   9          9.14         13.82         1.00 o
   1   6   9         56.83         64.06         1.87 o
   2   6   9         46.06         41.47         1.68 o
   3   6   9         46.89         45.90         3.08 o
   4   6   9          9.44         10.28         1.21 o
   5   6   9          6.13          6.43         1.13 o
   6   6   9          7.87         10.21         1.34 o
   7   6   9          3.36          5.98         1.22 o
  -8   7   9          2.18          3.38         1.09 o
  -7   7   9          0.01          0.07         0.86 o
  -6   7   9          4.37          4.29         0.92 o
  -5   7   9        115.42        113.57         2.67 o
  -4   7   9          3.88          1.09         0.68 o
  -3   7   9         95.28         82.73         2.81 o
  -2   7   9        240.02        235.33         3.81 o
  -1   7   9         19.06         18.72         1.06 o
   0   7   9          6.03          6.54         2.43 o
   1   7   9         90.54         87.29         2.28 o
   2   7   9          0.02          1.36         0.78 o
   3   7   9        106.13         95.59         4.06 o
   4   7   9         48.59         45.00         2.68 o
   5   7   9          0.51          0.84         0.92 o
   6   7   9         39.06         46.00         2.21 o
   7   7   9          0.04         -0.46         1.06 o
  -7   8   9          0.09          0.06         1.36 o
  -6   8   9          0.95          1.51         0.83 o
  -5   8   9         30.21         32.19         1.64 o
  -4   8   9          0.54          0.70         0.88 o
  -3   8   9          2.59          2.08         1.07 o
  -2   8   9        237.12        231.99         6.43 o
  -1   8   9         14.73         13.38         1.89 o
   0   8   9         32.19         26.92         1.47 o
   1   8   9          1.14          1.86         0.83 o
   2   8   9        303.52        295.97        10.08 o
   3   8   9          5.75          4.67         0.95 o
   4   8   9          0.02         -0.84         0.87 o
   5   8   9          6.59          6.70         1.21 o
   6   8   9          4.09          3.42         1.17 o
  -6   9   9         14.97         13.75         1.57 o
  -5   9   9         27.04         27.53         1.92 o
  -4   9   9          2.02          1.18         0.90 o
  -3   9   9          7.76          9.52         1.20 o
  -2   9   9         15.85         17.13         1.44 o
  -1   9   9          2.88          2.05         0.91 o
   0   9   9         91.53         96.21         2.46 o
   1   9   9         14.68         14.06         1.76 o
   2   9   9          9.61         10.48         1.08 o
   3   9   9         17.85         18.89         1.51 o
   4   9   9          0.52          1.28         0.75 o
   5   9   9          1.12          0.43         0.89 o
   6   9   9          8.97          9.65         1.12 o
  -6  10   9          0.96          1.77         1.09 o
  -5  10   9          0.76         -0.93         1.09 o
  -4  10   9          6.81          6.48         1.15 o
  -3  10   9         10.89          8.93         1.19 o
  -2  10   9         53.05         51.86         2.40 o
  -1  10   9         44.61         45.61         2.40 o
   0  10   9          8.13          5.14         1.03 o
   1  10   9          9.28          9.42         1.10 o
   2  10   9          0.09          0.29         0.92 o
   3  10   9         15.14         16.24         1.56 o
   4  10   9          1.68          2.54         0.95 o
   5  10   9          3.40          3.41         0.92 o
  -5  11   9         15.87         21.14         2.98 o
  -4  11   9          0.32          0.54         0.81 o
  -3  11   9          0.00          0.04         0.73 o
  -2  11   9         11.43          9.44         1.50 o
  -1  11   9         73.79         79.53         4.75 o
   0  11   9         74.48         70.60         3.27 o
   1  11   9         40.00         40.25         2.85 o
   2  11   9          1.46          1.62         1.82 o
   3  11   9          1.28          1.75         1.50 o
   4  11   9          3.40          2.54         1.36 o
  -3  12   9         16.58         18.96         2.79 o
  -2  12   9          1.71         -0.67         1.63 o
  -1  12   9          0.80         -2.00         1.63 o
   0  12   9          0.06         -0.78         2.43 o
   1  12   9          3.38          4.69         2.01 o
   2  12   9          3.13          2.68         2.58 o
   3  12   9          0.04          2.48         2.48 o
  -9   0  10         12.24          9.29         2.89 o
  -8   0  10        303.56        305.39        22.45 o
  -7   0  10         28.40         35.47         4.90 o
  -6   0  10         85.74         71.85         3.13 o
  -5   0  10         32.08         30.19         2.79 o
  -4   0  10         55.07         53.29         2.48 o
  -3   0  10        249.90        253.91         3.59 o
  -2   0  10         94.76         85.24         2.07 o
  -1   0  10          6.48          1.82         0.60 o
   0   0  10          0.93          1.80         0.49 o
   1   0  10        198.61        193.82         3.03 o
   2   0  10        145.71        149.42         3.04 o
   3   0  10        136.98        125.22         2.89 o
   4   0  10         77.87         70.27         2.63 o
   5   0  10        241.56        233.51         5.56 o
   6   0  10          5.11          2.94         1.65 o
   7   0  10          0.69         -1.14         1.10 o
   8   0  10          5.75          5.36         1.76 o
  -9   1  10          1.14          3.31         1.85 o
  -8   1  10         17.67         17.02         1.87 o
  -7   1  10        140.87        133.09         3.83 o
  -6   1  10         73.75         81.02         2.48 o
  -5   1  10          5.57          6.80         0.91 o
  -4   1  10          4.13          4.22         0.48 o
  -3   1  10        158.07        163.47         2.72 o
  -2   1  10        919.25        924.78         7.63 o
  -1   1  10        260.80        294.73         3.76 o
   0   1  10         91.69        110.04         1.72 o
   1   1  10         13.73         11.04         0.75 o
   2   1  10         27.14         27.24         0.84 o
   3   1  10        148.39        150.16         2.29 o
   4   1  10        221.94        222.87         4.76 o
   5   1  10          7.12         12.07         1.04 o
   6   1  10         19.17         20.97         1.68 o
   7   1  10          1.97          1.04         0.86 o
   8   1  10          1.09          1.32         1.15 o
  -9   2  10          3.29          5.55         1.57 o
  -8   2  10          1.03          2.55         1.30 o
  -7   2  10         44.82         41.52         2.43 o
  -6   2  10          2.50          2.95         1.06 o
  -5   2  10         25.41         21.73         1.30 o
  -4   2  10        131.14        121.95         1.80 o
  -3   2  10          6.57          5.03         0.57 o
  -2   2  10        159.14        172.22         2.56 o
  -1   2  10          3.80          4.63         0.49 o
   0   2  10        343.83        356.15         4.43 o
   1   2  10         10.54          7.98         0.72 o
   2   2  10        179.21        192.66         4.24 o
   3   2  10          0.10         -0.23         0.44 o
   4   2  10        310.84        313.97         4.17 o
   5   2  10         23.22         19.31         1.09 o
   6   2  10          3.40          4.34         0.77 o
   7   2  10          0.72          0.08         0.95 o
   8   2  10          0.86          0.93         0.92 o
  -9   3  10          0.60          3.18         2.33 o
  -8   3  10          0.22         -1.27         0.84 o
  -7   3  10          4.66          7.52         1.65 o
  -6   3  10         20.29         13.46         1.22 o
  -5   3  10          0.01          0.56         0.73 o
  -4   3  10          1.41         -0.39         0.60 o
  -3   3  10         48.77         51.38         1.28 o
  -2   3  10         67.16         61.17         1.18 o
  -1   3  10        363.59        352.09         4.57 o
   0   3  10        368.30        409.66         4.49 o
   1   3  10        120.50        121.39         2.17 o
   2   3  10         18.79         23.87         1.11 o
   3   3  10        142.05        135.49         2.79 o
   4   3  10          0.08          2.54         1.20 o
   5   3  10          0.99          0.39         0.83 o
   6   3  10         51.36         54.84         1.92 o
   7   3  10         41.73         35.00         1.79 o
   8   3  10          0.14         -1.07         0.84 o
  -8   4  10         10.38          9.42         1.73 o
  -7   4  10         40.01         33.19         1.82 o
  -6   4  10          3.38          4.47         0.91 o
  -5   4  10         71.99         71.06         2.33 o
  -4   4  10        125.43        106.41         2.42 o
  -3   4  10         68.33         56.64         1.25 o
  -2   4  10         82.84         74.38         1.30 o
  -1   4  10         14.98         14.26         0.63 o
   0   4  10          0.00          0.68         0.39 o
   1   4  10        167.74        168.56         3.49 o
   2   4  10          0.12         -0.12         0.56 o
   3   4  10         85.58         78.38         2.14 o
   4   4  10         16.11         18.87         1.43 o
   5   4  10         12.84         14.22         1.31 o
   6   4  10          8.74          9.91         1.24 o
   7   4  10          3.33          2.55         1.06 o
   8   4  10          0.23          1.52         1.31 o
  -8   5  10          0.04          0.17         0.93 o
  -7   5  10         32.76         35.98         1.88 o
  -6   5  10         41.56         45.84         1.87 o
  -5   5  10         15.39         18.23         1.27 o
  -4   5  10        156.88        151.92         3.02 o
  -3   5  10        129.59        128.39         2.76 o
  -2   5  10          6.34          5.86         0.49 o
  -1   5  10          9.74         12.19         0.64 o
   0   5  10         11.44          5.51         0.55 o
   1   5  10         14.01         11.79         0.80 o
   2   5  10         26.68         22.38         1.74 o
   3   5  10         29.21         23.22         1.55 o
   4   5  10         90.89         92.44         4.04 o
   5   5  10         45.74         48.97         2.12 o
   6   5  10          3.35          1.06         0.97 o
   7   5  10          5.98          4.83         1.19 o
  -8   6  10          7.70          8.10         1.31 o
  -7   6  10         15.28         17.78         1.46 o
  -6   6  10          0.87          0.50         0.80 o
  -5   6  10         10.27          8.07         0.99 o
  -4   6  10         57.14         55.96         2.24 o
  -3   6  10          3.28          2.99         0.66 o
  -2   6  10         44.45         43.55         1.07 o
  -1   6  10        252.49        257.78         3.67 o
   0   6  10         32.36         31.67         1.43 o
   1   6  10        142.57        138.25         2.91 o
   2   6  10          0.60          0.08         0.72 o
   3   6  10         35.82         32.74         1.64 o
   4   6  10          2.61          3.61         0.99 o
   5   6  10         13.28         12.50         1.61 o
   6   6  10          2.57          1.70         1.03 o
   7   6  10         11.41         13.44         1.61 o
  -7   7  10         11.00          7.26         1.17 o
  -6   7  10          5.09          5.43         1.00 o
  -5   7  10          7.41          7.22         0.95 o
  -4   7  10         47.28         44.46         1.69 o
  -3   7  10        218.69        214.86         4.73 o
  -2   7  10        157.41        144.05         6.00 o
  -1   7  10          2.15          1.28         0.61 o
   0   7  10          4.89          8.41         0.83 o
   1   7  10         29.02         24.55         1.89 o
   2   7  10          8.19          7.67         1.08 o
   3   7  10         22.27         22.52         1.48 o
   4   7  10          3.87          3.49         2.01 o
   5   7  10          1.65          4.30         1.16 o
   6   7  10          3.23          1.90         1.74 o
   7   7  10         22.22         24.12         3.01 o
  -7   8  10          4.11          7.38         1.40 o
  -6   8  10          0.00         -0.62         0.98 o
  -5   8  10          0.46          0.86         0.97 o
  -4   8  10          9.27          6.40         1.31 o
  -3   8  10         90.00         84.87         3.74 o
  -2   8  10          5.50          6.62         1.17 o
  -1   8  10          0.99          1.12         0.64 o
   0   8  10          8.64         10.57         1.12 o
   1   8  10          2.07          3.79         0.83 o
   2   8  10          4.61          4.37         1.00 o
   3   8  10          1.38          1.06         0.85 o
   4   8  10         17.82         22.36         2.35 o
   5   8  10         10.73         12.95         1.48 o
   6   8  10         10.46         16.03         1.69 o
  -6   9  10          0.18          1.34         1.88 o
  -5   9  10         34.76         33.54         2.14 o
  -4   9  10          2.87          0.95         0.97 o
  -3   9  10          1.91          4.83         1.11 o
  -2   9  10         35.91         35.98         1.96 o
  -1   9  10          6.78          4.24         0.84 o
   0   9  10          0.13          0.73         0.71 o
   1   9  10         33.76         26.58         1.32 o
   2   9  10          0.95          2.66         0.76 o
   3   9  10          0.01         -0.78         0.69 o
   4   9  10         17.89         12.82         1.18 o
   5   9  10          2.33          3.29         1.24 o
  -5  10  10          0.32         -0.11         0.97 o
  -4  10  10          0.60          1.65         1.10 o
  -3  10  10          1.87         -0.03         0.92 o
  -2  10  10         12.96         10.58         1.29 o
  -1  10  10          7.01          8.56         1.24 o
   0  10  10          5.06          4.90         1.06 o
   1  10  10          0.16          0.85         0.81 o
   2  10  10         54.69         56.93         2.07 o
   3  10  10         14.94         16.36         1.23 o
   4  10  10          6.37          9.18         1.04 o
   5  10  10          3.08          4.13         1.28 o
  -4  11  10          1.64          2.37         1.75 o
  -3  11  10          0.00          0.72         0.87 o
  -2  11  10          1.84          4.21         0.99 o
  -1  11  10          0.02          0.05         0.79 o
   0  11  10          3.32          2.20         0.90 o
   1  11  10          1.89          2.95         0.89 o
   2  11  10          0.02         -0.10         0.73 o
   3  11  10          2.21          1.05         0.66 o
  -2  12  10         11.15         14.76         2.63 o
  -1  12  10          0.19          1.72         1.79 o
   0  12  10         10.00         13.12         4.75 o
   1  12  10          2.05          0.60         1.85 o
   2  12  10          0.17          0.00         2.37 o
  -8   1  11         26.03         39.08         3.31 o
  -7   1  11         29.97         19.75         1.86 o
  -6   1  11         32.33         32.40         2.07 o
  -5   1  11          4.48          4.62         1.03 o
  -4   1  11          0.01         -0.05         0.50 o
  -3   1  11         59.84         58.54         1.07 o
  -2   1  11         14.78         17.31         1.14 o
  -1   1  11        137.85        137.21         2.27 o
   0   1  11        137.27        132.14         2.00 o
   1   1  11         36.51         31.61         0.90 o
   2   1  11         67.47         71.24         1.32 o
   3   1  11         15.18         15.04         0.79 o
   4   1  11         12.05         13.15         1.02 o
   5   1  11          0.71          1.51         0.71 o
   6   1  11          1.33          0.93         0.80 o
   7   1  11          7.47         10.10         1.39 o
   8   1  11          0.27          0.04         1.10 o
  -8   2  11         10.65          9.89         1.64 o
  -7   2  11         46.98         48.59         3.15 o
  -6   2  11          1.29          2.11         1.12 o
  -5   2  11         77.48         69.69         3.20 o
  -4   2  11         46.56         51.02         1.39 o
  -3   2  11        115.68        131.51         2.24 o
  -2   2  11         22.89         25.14         1.10 o
  -1   2  11        282.51        252.14         3.09 o
   0   2  11         10.26         10.04         0.76 o
   1   2  11         73.84         82.88         1.78 o
   2   2  11        458.26        429.29         5.42 o
   3   2  11         51.35         48.63         1.52 o
   4   2  11          7.39          9.92         1.57 o
   5   2  11         56.99         49.54         1.76 o
   6   2  11         68.87         69.32         2.16 o
   7   2  11         12.05         11.70         1.26 o
   8   2  11          1.06          2.10         1.00 o
  -8   3  11          5.53          9.07         1.59 o
  -7   3  11         37.00         37.22         2.40 o
  -6   3  11         48.30         38.66         2.28 o
  -5   3  11        191.99        203.98         3.79 o
  -4   3  11         26.57         24.07         1.39 o
  -3   3  11         20.25         17.69         0.95 o
  -2   3  11         41.58         35.17         1.16 o
  -1   3  11        183.13        176.41         2.68 o
   0   3  11          4.57          5.65         0.65 o
   1   3  11         93.08        103.30         2.02 o
   2   3  11          0.03          0.63         0.66 o
   3   3  11        165.37        158.12         5.00 o
   4   3  11         75.57         76.57         2.38 o
   5   3  11         58.73         49.61         2.03 o
   6   3  11          0.73          1.51         0.85 o
   7   3  11          1.77          2.23         0.94 o
  -8   4  11          0.14         -0.08         0.94 o
  -7   4  11         18.35         18.86         1.52 o
  -6   4  11         21.00         20.86         1.44 o
  -5   4  11         10.27          9.69         1.06 o
  -4   4  11         28.91         28.74         1.46 o
  -3   4  11         60.64         56.77         1.30 o
  -2   4  11          6.52          3.01         0.47 o
  -1   4  11         39.89         34.18         1.61 o
   0   4  11          0.30         -0.68         0.45 o
   1   4  11        240.23        232.18         3.43 o
   2   4  11        208.09        199.54         3.18 o
   3   4  11          7.48          6.13         1.70 o
   4   4  11         67.98         71.40         2.41 o
   5   4  11          7.84          7.00         1.16 o
   6   4  11          2.97          1.96         1.01 o
   7   4  11         20.92         23.35         1.83 o
  -8   5  11          3.76          2.73         1.11 o
  -7   5  11          0.00         -1.15         0.86 o
  -6   5  11         44.85         46.36         1.93 o
  -5   5  11         10.81          7.44         1.25 o
  -4   5  11         11.94          8.88         0.98 o
  -3   5  11          0.10          0.03         0.50 o
  -2   5  11        249.55        257.64         3.20 o
  -1   5  11          0.35         -0.28         0.44 o
   0   5  11         22.47         17.62         0.90 o
   1   5  11         18.04         19.29         1.15 o
   2   5  11         19.44         19.64         1.57 o
   3   5  11         35.70         38.85         1.94 o
   4   5  11         29.52         30.22         2.13 o
   5   5  11          6.10          7.54         1.17 o
   6   5  11          8.25         10.69         1.40 o
   7   5  11          6.84          7.12         1.35 o
  -7   6  11          2.05          5.14         1.36 o
  -6   6  11         10.37         12.52         1.26 o
  -5   6  11         13.20         13.75         2.36 o
  -4   6  11         42.12         36.17         1.58 o
  -3   6  11        136.09        137.34         4.36 o
  -2   6  11         12.84          8.50         0.76 o
  -1   6  11        147.48        136.54         2.83 o
   0   6  11         91.39         85.38         3.03 o
   1   6  11         17.14         15.90         1.21 o
   2   6  11          3.80          2.51         0.83 o
   3   6  11         17.72         12.62         1.21 o
   4   6  11         10.11          7.91         1.19 o
   5   6  11          0.25         -1.23         1.00 o
   6   6  11          3.06          1.75         1.05 o
   7   6  11          0.81          2.13         1.20 o
  -7   7  11          2.63          3.49         1.43 o
  -6   7  11         41.51         45.28         2.44 o
  -5   7  11          0.11          0.47         1.00 o
  -4   7  11         20.52         16.82         1.70 o
  -3   7  11          7.31          6.35         1.18 o
  -2   7  11          0.65         -0.14         0.96 o
  -1   7  11         19.13         20.62         1.13 o
   0   7  11          2.57          3.98         0.87 o
   1   7  11        190.96        169.70         5.36 o
   2   7  11        137.86        136.96         3.85 o
   3   7  11         15.61         14.77         1.40 o
   4   7  11         15.89         18.22         2.03 o
   5   7  11         44.23         52.07         2.40 o
   6   7  11          0.24          0.90         1.06 o
  -6   8  11          0.97          2.57         1.19 o
  -5   8  11         35.47         39.25         2.26 o
  -4   8  11          0.16         -0.11         1.00 o
  -3   8  11          0.70          0.56         0.99 o
  -2   8  11         13.96         19.66         1.65 o
  -1   8  11          0.10         -0.33         0.62 o
   0   8  11        123.68        119.96         3.39 o
   1   8  11          0.71          2.17         0.76 o
   2   8  11         19.92         14.14         1.52 o
   3   8  11         13.15         15.21         1.51 o
   4   8  11         46.00         43.17         2.30 o
   5   8  11          9.87          9.95         1.45 o
   6   8  11          4.64          4.86         1.33 o
  -6   9  11         12.68         11.12         1.58 o
  -5   9  11         16.53         16.19         1.65 o
  -4   9  11          2.59          3.18         1.15 o
  -3   9  11          0.32         -0.76         0.90 o
  -2   9  11         11.25          9.65         1.33 o
  -1   9  11          1.71          2.77         1.00 o
   0   9  11          4.62          2.67         0.76 o
   1   9  11         98.59        103.13         2.37 o
   2   9  11         84.26         83.39         2.17 o
   3   9  11          8.49          7.54         1.00 o
   4   9  11          2.02          0.45         0.99 o
   5   9  11          5.33          8.46         1.97 o
  -5  10  11          0.29         -0.62         1.00 o
  -4  10  11          0.31          0.29         1.07 o
  -3  10  11         10.36          6.33         1.22 o
  -2  10  11          5.62          5.68         1.17 o
  -1  10  11          0.56          0.23         0.93 o
   0  10  11          2.90          2.84         0.86 o
   1  10  11         13.42         17.34         1.17 o
   2  10  11         14.24         16.37         1.77 o
   3  10  11         18.40         16.79         1.28 o
   4  10  11          2.38          3.00         0.95 o
  -3  11  11          5.60          6.88         1.27 o
  -2  11  11          2.89          4.80         1.13 o
  -1  11  11          0.01          0.28         0.87 o
   0  11  11          0.08          1.16         0.89 o
   1  11  11          0.30          0.17         0.76 o
   2  11  11          2.03          2.01         0.80 o
   3  11  11          0.07         -0.19         0.78 o
  -8   0  12        197.27        214.80         9.72 o
  -7   0  12         17.98         20.96         3.41 o
  -6   0  12          0.02          2.27         1.96 o
  -5   0  12         65.40         61.25         4.34 o
  -4   0  12        243.09        250.45         6.27 o
  -3   0  12         32.31         25.88         1.35 o
  -2   0  12         10.43          8.10         0.87 o
  -1   0  12         21.11         22.73         1.26 o
   0   0  12        712.20        700.60        13.54 o
   1   0  12        185.54        176.06         3.94 o
   2   0  12        300.79        286.19         4.33 o
   3   0  12        488.66        481.46         8.48 o
   4   0  12          7.51          6.46         1.26 o
   5   0  12          4.04          5.31         1.26 o
   6   0  12          2.90          2.99         1.86 o
   7   0  12          0.85          3.41         2.06 o
  -8   1  12          0.01          0.71         1.61 o
  -7   1  12          8.04          5.34         2.89 o
  -6   1  12         30.84         37.95         2.25 o
  -5   1  12         15.22         14.80         2.26 o
  -4   1  12         12.26         14.03         0.90 o
  -3   1  12         85.30         86.47         1.81 o
  -2   1  12        183.64        188.12         3.76 o
  -1   1  12         30.57         26.03         1.09 o
   0   1  12         22.43         21.13         0.92 o
   1   1  12         35.69         30.95         1.08 o
   2   1  12          6.80         10.06         0.80 o
   3   1  12         71.80         70.19         1.65 o
   4   1  12        191.61        174.72         3.29 o
   5   1  12         66.96         63.94         1.98 o
   6   1  12         32.87         35.03         2.06 o
   7   1  12          1.19          2.79         1.15 o
  -8   2  12          1.26          3.43         1.85 o
  -7   2  12         74.30         75.44         3.12 o
  -6   2  12          4.47          4.47         1.36 o
  -5   2  12          1.78          1.32         1.89 o
  -4   2  12        182.70        183.79         3.26 o
  -3   2  12        284.94        253.52         3.59 o
  -2   2  12         10.19         13.46         0.97 o
  -1   2  12         46.34         42.86         1.19 o
   0   2  12         49.63         49.42         1.26 o
   1   2  12         18.47         22.06         1.11 o
   2   2  12        202.88        188.42         3.08 o
   3   2  12         66.82         58.53         1.85 o
   4   2  12         82.24         82.20         3.15 o
   5   2  12          4.76          5.80         0.98 o
   6   2  12         15.95         18.84         1.97 o
   7   2  12          8.89          9.62         1.21 o
  -8   3  12          2.33          4.07         1.44 o
  -7   3  12         14.73         16.95         1.87 o
  -6   3  12          2.13          1.31         1.09 o
  -5   3  12         11.46          9.00         1.32 o
  -4   3  12         13.82         18.45         1.54 o
  -3   3  12        238.81        254.66         3.63 o
  -2   3  12        124.61        109.30         2.42 o
  -1   3  12         14.52         18.49         0.86 o
   0   3  12         22.68         23.53         1.09 o
   1   3  12         36.58         39.48         1.39 o
   2   3  12         16.97         18.20         1.10 o
   3   3  12         44.99         47.22         1.77 o
   4   3  12         23.12         24.50         1.60 o
   5   3  12          6.84          5.14         1.10 o
   6   3  12          0.92          1.09         0.94 o
   7   3  12          2.44          2.78         1.17 o
  -8   4  12          1.15          0.06         1.40 o
  -7   4  12          3.61          2.91         1.60 o
  -6   4  12          5.81          6.82         1.38 o
  -5   4  12         78.62         83.16         2.37 o
  -4   4  12          4.98          5.92         0.93 o
  -3   4  12         11.47         10.47         0.75 o
  -2   4  12         10.59         10.69         1.11 o
  -1   4  12        425.25        430.79         5.38 o
   0   4  12         82.30         81.62         1.83 o
   1   4  12          8.47         10.28         0.88 o
   2   4  12         13.87         12.30         1.00 o
   3   4  12         36.69         36.06         1.67 o
   4   4  12         18.41         18.78         1.48 o
   5   4  12          0.83          0.38         0.90 o
   6   4  12         20.35         19.93         1.65 o
   7   4  12          1.36          0.82         1.15 o
  -7   5  12          4.15          4.51         1.22 o
  -6   5  12         14.44         13.48         1.33 o
  -5   5  12          8.87         11.79         1.17 o
  -4   5  12          9.32          9.30         1.04 o
  -3   5  12          0.41          1.81         0.98 o
  -2   5  12         39.03         45.38         1.38 o
  -1   5  12         51.17         50.74         1.71 o
   0   5  12         60.04         60.06         1.56 o
   1   5  12         69.55         56.16         1.69 o
   2   5  12         21.99         20.43         1.82 o
   3   5  12         21.72         17.67         1.31 o
   4   5  12         10.17         11.15         1.27 o
   5   5  12          0.22          0.64         0.98 o
   6   5  12          2.26          2.35         1.48 o
   7   5  12          0.65          0.11         1.08 o
  -7   6  12          0.74          0.57         0.98 o
  -6   6  12          3.13          4.61         1.06 o
  -5   6  12          0.66          2.47         1.07 o
  -4   6  12          0.02          0.96         0.97 o
  -3   6  12          0.68          0.41         1.02 o
  -2   6  12         93.30         96.85         2.59 o
  -1   6  12        212.41        203.31         3.71 o
   0   6  12        226.69        223.39         4.19 o
   1   6  12         28.48         25.72         1.49 o
   2   6  12         26.63         24.24         1.88 o
   3   6  12         13.40         10.92         1.17 o
   4   6  12         37.99         39.84         2.07 o
   5   6  12         27.49         23.37         1.93 o
   6   6  12          1.94          1.12         1.12 o
  -6   7  12          0.07         -0.01         1.07 o
  -5   7  12          1.93          1.75         1.07 o
  -4   7  12         21.74         23.35         1.83 o
  -3   7  12          2.07          2.50         1.07 o
  -2   7  12          1.91          3.41         0.97 o
  -1   7  12         20.33         25.35         1.24 o
   0   7  12         38.89         39.97         2.08 o
   1   7  12        117.26        126.99         3.00 o
   2   7  12          0.00         -0.06         1.15 o
   3   7  12         11.98         15.92         1.85 o
   4   7  12          9.76          5.01         1.22 o
   5   7  12          2.57          2.81         1.16 o
   6   7  12         36.41         41.16         2.69 o
  -6   8  12          3.65          4.30         1.34 o
  -5   8  12          6.76          4.31         1.27 o
  -4   8  12         32.60         34.49         3.28 o
  -3   8  12         14.51         13.31         1.55 o
  -2   8  12         19.45         16.08         2.50 o
  -1   8  12         10.86         14.63         1.36 o
   0   8  12         23.33         20.94         1.25 o
   1   8  12         54.26         61.64         1.87 o
   2   8  12          0.80          0.41         0.90 o
   3   8  12          8.43          9.86         1.25 o
   4   8  12          0.84          0.12         0.98 o
   5   8  12          1.53          3.65         1.24 o
  -5   9  12          5.16          4.42         1.27 o
  -4   9  12          0.05         -0.02         1.05 o
  -3   9  12          0.33          0.48         1.54 o
  -2   9  12          2.38          1.46         1.33 o
  -1   9  12          8.77          5.70         1.46 o
   0   9  12          8.56          7.48         0.99 o
   1   9  12          3.50          3.53         0.88 o
   2   9  12         41.93         43.75         2.20 o
   3   9  12          0.08         -0.54         1.04 o
   4   9  12          1.79          2.57         1.20 o
  -4  10  12          0.01         -0.60         1.03 o
  -3  10  12          3.92          4.69         1.23 o
  -2  10  12          0.18         -0.31         0.99 o
  -1  10  12         19.01         18.97         2.45 o
   0  10  12          0.88         -0.10         1.02 o
   1  10  12         21.27         25.35         1.76 o
   2  10  12          8.10          8.14         1.03 o
   3  10  12          0.92          1.20         0.89 o
  -2  11  12          6.14          7.63         2.53 o
  -1  11  12          0.07          0.23         0.96 o
   0  11  12          0.00          0.13         0.97 o
   1  11  12          1.00          0.84         1.02 o
  -8   1  13          1.95          2.81         1.83 o
  -7   1  13          6.14          8.47         1.97 o
  -6   1  13          0.49         -1.11         1.28 o
  -5   1  13          5.58          5.00         1.53 o
  -4   1  13         19.48         21.35         1.09 o
  -3   1  13         10.86         14.13         0.95 o
  -2   1  13         23.14         20.67         1.10 o
  -1   1  13        133.45        131.81         2.41 o
   0   1  13        201.92        188.34         2.68 o
   1   1  13         41.89         33.76         1.18 o
   2   1  13         87.96         83.17         2.34 o
   3   1  13          1.69          1.14         0.61 o
   4   1  13          6.13          7.61         0.98 o
   5   1  13          0.89          0.81         0.80 o
   6   1  13          0.25          1.20         1.03 o
   7   1  13          1.82          1.20         1.14 o
  -8   2  13          2.87          3.02         1.86 o
  -7   2  13         11.05          8.41         2.00 o
  -6   2  13         15.18         14.01         1.68 o
  -5   2  13         15.38         13.76         1.55 o
  -4   2  13         31.25         32.28         2.52 o
  -3   2  13         55.59         54.89         1.58 o
  -2   2  13          3.26          2.43         0.68 o
  -1   2  13          2.26          0.37         0.62 o
   0   2  13         45.68         47.94         1.32 o
   1   2  13          3.55          4.89         0.81 o
   2   2  13         35.93         33.58         1.75 o
   3   2  13          0.02         -0.90         0.60 o
   4   2  13          2.27          2.36         0.83 o
   5   2  13         17.01         18.48         1.37 o
   6   2  13          0.55          0.38         0.98 o
   7   2  13          0.11         -0.32         1.10 o
  -7   3  13          1.10          0.77         1.21 o
  -6   3  13          1.36          0.72         1.15 o
  -5   3  13         35.14         34.50         2.75 o
  -4   3  13         71.27         67.62         4.35 o
  -3   3  13         39.95         41.12         1.40 o
  -2   3  13        247.93        260.31         3.78 o
  -1   3  13        339.59        318.60         3.91 o
   0   3  13        186.26        178.07         3.02 o
   1   3  13        491.21        500.04         6.29 o
   2   3  13         25.86         20.19         1.17 o
   3   3  13         17.40         19.24         1.33 o
   4   3  13         49.96         47.53         2.04 o
   5   3  13          7.40         11.43         1.33 o
   6   3  13          1.44          0.96         1.72 o
   7   3  13          2.39          2.08         1.17 o
  -7   4  13          2.51          5.04         1.56 o
  -6   4  13          6.17          8.04         1.90 o
  -5   4  13          0.39         -0.02         1.82 o
  -4   4  13          0.53         -0.07         0.92 o
  -3   4  13         44.52         45.00         2.05 o
  -2   4  13        199.72        207.27         3.25 o
  -1   4  13        134.91        137.77         2.21 o
   0   4  13          2.37          3.70         0.76 o
   1   4  13         74.84         66.61         1.79 o
   2   4  13         12.41         15.52         1.10 o
   3   4  13         37.95         41.36         1.83 o
   4   4  13         10.69         11.28         1.34 o
   5   4  13          4.19          3.45         1.07 o
   6   4  13          2.91          2.18         1.10 o
  -7   5  13          6.86          9.48         1.64 o
  -6   5  13          0.12         -0.15         1.10 o
  -5   5  13         21.18         24.99         1.60 o
  -4   5  13          3.32          3.76         0.94 o
  -3   5  13          0.79         -0.54         0.83 o
  -2   5  13        114.60        132.42         2.90 o
  -1   5  13         47.55         43.35         1.71 o
   0   5  13        146.09        134.95         2.95 o
   1   5  13         44.78         43.45         1.82 o
   2   5  13         20.07         17.83         1.32 o
   3   5  13          8.73          8.92         1.09 o
   4   5  13          0.06         -0.20         0.92 o
   5   5  13          0.71          0.48         1.01 o
   6   5  13         11.03         13.80         1.59 o
  -6   6  13          1.24          2.16         1.19 o
  -5   6  13          0.03          0.93         1.07 o
  -4   6  13          0.11          1.34         1.09 o
  -3   6  13         31.20         35.51         2.22 o
  -2   6  13          7.75          6.88         1.12 o
  -1   6  13          1.52          1.32         0.78 o
   0   6  13          3.69          3.49         0.99 o
   1   6  13          7.93          8.67         1.25 o
   2   6  13          0.09         -1.09         0.82 o
   3   6  13         11.47         15.15         1.32 o
   4   6  13         25.21         26.85         1.85 o
   5   6  13         18.36         22.91         1.81 o
   6   6  13          0.99          0.10         1.32 o
  -6   7  13         32.18         35.74         2.58 o
  -5   7  13          4.70          5.61         1.31 o
  -4   7  13         10.84         10.25         1.50 o
  -3   7  13         70.78         75.91         2.87 o
  -2   7  13         56.93         65.18         2.30 o
  -1   7  13         76.74         83.10         2.92 o
   0   7  13          7.05          6.78         1.03 o
   1   7  13          7.18          5.42         1.00 o
   2   7  13          4.40          4.01         0.95 o
   3   7  13          7.12          5.69         1.08 o
   4   7  13          8.08          7.05         1.31 o
   5   7  13          3.94          7.87         1.44 o
  -5   8  13         43.38         49.94         2.69 o
  -4   8  13          7.07          9.05         1.47 o
  -3   8  13          2.86          3.08         2.15 o
  -2   8  13         24.19         21.86         1.93 o
  -1   8  13          3.01          2.15         1.04 o
   0   8  13          4.60          3.24         0.84 o
   1   8  13         11.11         11.09         1.25 o
   2   8  13         25.69         29.64         1.80 o
   3   8  13          0.10          0.08         0.95 o
   4   8  13          0.32         -0.17         1.04 o
  -4   9  13          6.26          3.53         1.31 o
  -3   9  13          1.31         -0.18         1.07 o
  -2   9  13         10.64         11.42         1.54 o
  -1   9  13         25.72         22.00         1.89 o
   0   9  13          1.31         -0.60         1.24 o
   1   9  13          5.48          6.23         0.96 o
   2   9  13          1.30          0.84         0.81 o
   3   9  13          3.10          2.52         1.09 o
  -3  10  13          6.48          5.15         1.31 o
  -2  10  13          3.67          3.89         1.45 o
  -1  10  13          2.32          2.05         1.15 o
   0  10  13          0.30          1.80         0.95 o
   1  10  13          2.18          2.63         1.03 o
   2  10  13          0.04         -0.23         1.04 o
  -7   0  14          2.67          3.72         2.58 o
  -6   0  14          1.31          1.45         2.06 o
  -5   0  14         24.29         26.54         3.61 o
  -4   0  14          0.50          0.52         1.60 o
  -3   0  14         61.73         76.83         2.97 o
  -2   0  14        296.33        282.76         6.42 o
  -1   0  14        253.50        239.43         5.80 o
   0   0  14         66.55         72.61         2.90 o
   1   0  14          4.42          4.73         1.18 o
   2   0  14         33.20         38.49         1.99 o
   3   0  14          4.62          3.77         0.99 o
   4   0  14          3.06          4.50         1.26 o
   5   0  14         23.25         23.34         3.20 o
   6   0  14          0.04          0.93         2.06 o
  -7   1  14         32.22         31.54         3.36 o
  -6   1  14         64.34         68.62         3.67 o
  -5   1  14         75.38         79.18         5.01 o
  -4   1  14        179.13        185.93         3.42 o
  -3   1  14        124.39        118.05         2.59 o
  -2   1  14         28.66         35.39         1.59 o
  -1   1  14          0.44          1.30         0.77 o
   0   1  14         13.79         11.64         0.90 o
   1   1  14         27.81         30.11         1.18 o
   2   1  14         31.79         21.56         1.05 o
   3   1  14         12.70         13.13         1.11 o
   4   1  14          3.92          4.53         1.19 o
   5   1  14          8.69         12.90         1.47 o
   6   1  14          6.69          6.50         1.28 o
  -7   2  14         16.81         20.56         2.58 o
  -6   2  14          7.05          8.38         1.93 o
  -5   2  14          9.66          8.82         1.85 o
  -4   2  14         54.12         53.59         1.99 o
  -3   2  14         77.66         73.28         1.85 o
  -2   2  14         89.05         94.65         3.68 o
  -1   2  14         20.08         18.17         1.44 o
   0   2  14         38.03         28.77         1.35 o
   1   2  14          1.40          2.35         0.68 o
   2   2  14         22.90         24.81         1.30 o
   3   2  14         32.94         33.72         1.53 o
   4   2  14          9.83          8.83         1.17 o
   5   2  14          3.18          3.32         1.23 o
   6   2  14          0.14         -1.45         0.97 o
  -7   3  14          5.34          6.01         1.86 o
  -6   3  14          0.18          1.13         1.48 o
  -5   3  14         52.15         49.05         2.65 o
  -4   3  14         38.41         41.85         2.29 o
  -3   3  14          8.98         12.18         0.96 o
  -2   3  14          8.67          9.73         0.89 o
  -1   3  14         38.32         33.48         1.32 o
   0   3  14          3.87          4.49         0.88 o
   1   3  14          5.17          4.34         0.82 o
   2   3  14          4.58          3.09         0.79 o
   3   3  14          0.93          0.98         0.80 o
   4   3  14          0.99          0.35         0.88 o
   5   3  14          0.04          0.47         0.94 o
   6   3  14          4.14          7.48         1.35 o
  -7   4  14          8.06          8.40         2.06 o
  -6   4  14         22.44         22.83         2.06 o
  -5   4  14          8.93         10.09         1.49 o
  -4   4  14          4.14          3.57         1.14 o
  -3   4  14          2.76          2.59         0.90 o
  -2   4  14          3.70          3.13         0.79 o
  -1   4  14         37.48         35.44         1.23 o
   0   4  14          4.36          5.23         0.82 o
   1   4  14          3.14          1.70         0.73 o
   2   4  14         15.22         11.90         1.02 o
   3   4  14          1.38         -0.20         0.77 o
   4   4  14          5.09          7.33         1.17 o
   5   4  14          3.40          2.44         1.09 o
   6   4  14          3.66          5.44         1.31 o
  -6   5  14          0.39         -0.26         1.91 o
  -5   5  14          0.07         -0.45         1.59 o
  -4   5  14          1.16          0.98         1.50 o
  -3   5  14         23.43         26.08         1.96 o
  -2   5  14        122.41        117.67         5.43 o
  -1   5  14          5.61          4.86         1.22 o
   0   5  14          4.77          4.93         0.95 o
   1   5  14          0.57          0.18         0.80 o
   2   5  14          5.68          6.45         1.00 o
   3   5  14          4.47          2.92         0.97 o
   4   5  14          0.27          0.37         0.98 o
   5   5  14          0.48          1.85         1.12 o
  -6   6  14         20.56         19.62         3.50 o
  -5   6  14          8.86          9.98         1.61 o
  -4   6  14          0.00          0.02         1.28 o
  -3   6  14          3.40          1.93         1.16 o
  -2   6  14         12.13         10.35         1.26 o
  -1   6  14         25.34         22.20         1.91 o
   0   6  14         29.52         28.35         1.59 o
   1   6  14         14.77         12.64         1.24 o
   2   6  14          6.94          4.17         1.13 o
   3   6  14          3.18          2.41         1.04 o
   4   6  14          0.60         -1.45         1.44 o
   5   6  14          2.03          2.34         1.25 o
  -5   7  14          9.86         10.41         1.65 o
  -4   7  14         13.86         13.12         1.69 o
  -3   7  14          3.92          3.38         1.31 o
  -2   7  14         21.29         21.58         1.61 o
  -1   7  14         13.79         12.12         1.35 o
   0   7  14          0.65         -0.20         1.29 o
   1   7  14          7.18          6.85         1.86 o
   2   7  14          5.12          4.56         1.07 o
   3   7  14         39.85         46.03         2.29 o
   4   7  14          0.07          0.61         1.08 o
  -4   8  14          0.48          2.26         1.26 o
  -3   8  14          2.14          2.45         1.23 o
  -2   8  14          3.99          3.67         2.25 o
  -1   8  14          3.93          1.80         1.06 o
   0   8  14          1.01          0.99         1.00 o
   1   8  14          9.52         10.35         1.24 o
   2   8  14          1.34          1.42         0.97 o
   3   8  14          2.74          3.91         1.27 o
  -3   9  14         12.80         13.16         1.74 o
  -2   9  14          1.14          0.72         1.18 o
  -1   9  14          0.21         -0.44         0.97 o
   0   9  14          4.90          3.22         1.11 o
   1   9  14          4.10          1.98         1.05 o
   2   9  14          1.23          3.49         0.95 o
  -1  10  14          2.39          0.71         1.29 o
   0  10  14          1.93          0.77         1.03 o
  -7   1  15          0.37          0.36         1.60 o
  -6   1  15          0.91          0.10         1.53 o
  -5   1  15          5.64          4.52         1.96 o
  -4   1  15          1.55          1.14         1.04 o
  -3   1  15          9.55         12.52         2.05 o
  -2   1  15         18.94         17.90         1.39 o
  -1   1  15         16.47         15.70         2.25 o
   0   1  15          3.32          2.21         0.87 o
   1   1  15         17.54         17.59         1.15 o
   2   1  15          0.11          0.30         0.69 o
   3   1  15          4.58          5.35         0.86 o
   4   1  15          5.44          5.58         1.16 o
   5   1  15          0.40          0.65         1.03 o
   6   1  15          0.00         -0.91         1.03 o
  -6   2  15          1.18         -0.19         1.51 o
  -5   2  15         21.56         21.99         2.48 o
  -4   2  15         64.39         59.79         2.49 o
  -3   2  15          0.46         -0.08         0.78 o
  -2   2  15         11.45          9.26         1.06 o
  -1   2  15         18.49         15.02         1.23 o
   0   2  15         91.76        100.36         2.22 o
   1   2  15          0.96          0.06         0.70 o
   2   2  15         18.30         19.04         1.41 o
   3   2  15          0.00         -0.84         0.80 o
   4   2  15         11.77         17.61         1.86 o
   5   2  15          1.29          0.61         1.19 o
  -6   3  15          0.07          0.20         1.58 o
  -5   3  15          4.94          4.50         1.73 o
  -4   3  15          2.42          1.40         1.11 o
  -3   3  15         22.47         25.24         1.57 o
  -2   3  15          3.12          2.21         0.77 o
  -1   3  15         48.65         53.81         1.70 o
   0   3  15         73.35         80.95         1.89 o
   1   3  15         89.09         78.32         2.05 o
   2   3  15          0.35         -0.57         0.71 o
   3   3  15          5.18          6.94         1.09 o
   4   3  15          0.04         -0.72         1.06 o
   5   3  15          0.09         -0.23         1.14 o
  -6   4  15          5.96          4.18         1.76 o
  -5   4  15          4.37          2.06         2.48 o
  -4   4  15          7.53          5.74         1.78 o
  -3   4  15         18.89         21.42         1.80 o
  -2   4  15          2.90          2.10         0.90 o
  -1   4  15          3.81          3.96         0.94 o
   0   4  15          4.24          4.16         0.84 o
   1   4  15          0.72          1.07         0.82 o
   2   4  15          9.01          9.10         1.01 o
   3   4  15          0.29         -0.79         0.89 o
   4   4  15          4.15          3.28         1.13 o
   5   4  15          6.11          9.09         1.44 o
  -6   5  15          0.63          5.06         2.89 o
  -5   5  15          6.97          9.72         2.13 o
  -4   5  15         10.11         13.87         2.30 o
  -3   5  15          3.68          2.63         1.24 o
  -2   5  15         13.53         17.74         1.74 o
  -1   5  15          6.21          5.80         1.00 o
   0   5  15          3.19          1.41         0.93 o
   1   5  15          6.35          6.49         1.05 o
   2   5  15          6.45          7.21         1.08 o
   3   5  15          8.46         11.31         1.28 o
   4   5  15         12.33         15.56         1.63 o
   5   5  15          0.03          0.51         1.13 o
  -5   6  15          4.58          4.52         2.04 o
  -4   6  15          2.95          2.01         1.83 o
  -3   6  15          2.93          3.04         3.46 o
  -2   6  15          0.94          0.98         1.23 o
  -1   6  15          3.54          3.79         1.98 o
   0   6  15          4.83          3.45         1.30 o
   1   6  15          4.88          5.01         1.01 o
   2   6  15          0.22          0.63         0.89 o
   3   6  15          0.16         -0.64         0.95 o
   4   6  15          4.14          5.57         1.37 o
  -4   7  15         13.92         15.82         1.87 o
  -3   7  15         86.62         96.49         3.50 o
  -2   7  15          4.44          3.45         1.12 o
  -1   7  15          0.00          0.01         1.01 o
   0   7  15          9.99          8.85         1.54 o
   1   7  15          3.77          4.70         1.03 o
   2   7  15          0.00          0.10         0.93 o
   3   7  15          1.49          3.26         1.11 o
  -3   8  15          3.35          1.85         1.33 o
  -2   8  15          4.75          3.53         1.40 o
  -1   8  15          1.17          0.80         1.06 o
   0   8  15          0.12          2.25         1.09 o
   1   8  15          1.06          1.09         1.32 o
   2   8  15         10.84         10.85         1.36 o
  -1   9  15          8.61         10.94         1.86 o
   0   9  15          9.80          8.64         1.36 o
  -6   0  16          0.35          0.72         2.17 o
  -5   0  16          0.75          1.34         2.17 o
  -4   0  16          0.61         -0.83         1.86 o
  -3   0  16          1.69          1.44         1.18 o
  -2   0  16          3.05          3.69         2.12 o
  -1   0  16        115.79        118.82         4.02 o
   0   0  16          2.36          1.80         1.76 o
   1   0  16          5.74          7.12         1.51 o
   2   0  16          0.01          0.97         1.24 o
   3   0  16          3.06          2.90         1.10 o
   4   0  16          5.28          8.80         2.06 o
   5   0  16          3.21          2.01         1.38 o
  -6   1  16          0.09         -0.84         1.53 o
  -5   1  16          7.64          8.22         1.97 o
  -4   1  16          2.50          1.33         1.05 o
  -3   1  16          0.51         -0.15         0.80 o
  -2   1  16         61.11         66.90         3.38 o
  -1   1  16         16.00         15.57         1.61 o
   0   1  16         15.32         10.14         1.15 o
   1   1  16          0.53          1.03         0.92 o
   2   1  16          1.64          0.74         1.13 o
   3   1  16          0.76          0.19         0.76 o
   4   1  16          2.98          5.06         1.21 o
   5   1  16          5.22          3.68         1.03 o
  -6   2  16         15.96         22.93         2.76 o
  -5   2  16          3.21          2.43         1.68 o
  -4   2  16          0.21          0.73         1.10 o
  -3   2  16          8.67          9.07         1.37 o
  -2   2  16          2.54          1.00         1.07 o
  -1   2  16          3.15          3.78         1.03 o
   0   2  16          9.95         11.11         1.17 o
   1   2  16          0.06          0.28         0.72 o
   2   2  16          1.57          2.11         0.78 o
   3   2  16          8.16          7.00         0.99 o
   4   2  16          3.39          5.65         1.45 o
   5   2  16          2.90          1.45         1.41 o
  -6   3  16         16.67         15.98         2.43 o
  -5   3  16          0.03         -2.09         3.41 o
  -4   3  16          0.77          0.97         1.35 o
  -3   3  16         11.86         13.32         1.51 o
  -2   3  16          4.12          7.08         1.05 o
  -1   3  16         21.15         19.72         1.40 o
   0   3  16          3.21          2.76         0.84 o
   1   3  16          0.34         -0.13         0.87 o
   2   3  16          0.33          0.34         0.86 o
   3   3  16          7.02          8.21         1.39 o
   4   3  16          0.00         -0.40         1.19 o
  -5   4  16         37.11         45.13         5.47 o
  -4   4  16          8.88          5.89         2.99 o
  -3   4  16          1.18          1.72         1.51 o
  -2   4  16          8.84         10.53         1.70 o
  -1   4  16          6.22          8.11         1.10 o
   0   4  16          1.55          3.01         0.79 o
   1   4  16          1.06          1.24         0.92 o
   2   4  16          0.06         -0.53         0.81 o
   3   4  16          0.58         -0.11         1.02 o
   4   4  16          1.91          1.45         1.96 o
  -5   5  16         18.31         17.45         4.03 o
  -4   5  16          0.03          1.03         2.58 o
  -3   5  16         10.56         13.97         1.76 o
  -2   5  16         15.92         13.03         1.68 o
  -1   5  16          0.82          1.93         0.98 o
   0   5  16          2.33          1.16         1.20 o
   1   5  16          1.55          1.96         1.16 o
   2   5  16          0.71          1.15         0.94 o
   3   5  16          0.65         -0.17         0.91 o
   4   5  16          1.42          1.96         1.51 o
  -4   6  16         24.97         40.14         3.59 o
  -3   6  16          0.09          0.70         1.32 o
  -2   6  16          5.38          8.13         1.59 o
  -1   6  16         40.90         56.41         3.05 o
   0   6  16         20.77         21.11         2.00 o
   1   6  16          1.15          1.49         0.95 o
   2   6  16          1.96          2.55         1.02 o
   3   6  16          0.39         -1.25         0.94 o
  -3   7  16          7.90         11.79         2.58 o
  -2   7  16         10.45         13.33         1.86 o
  -1   7  16          5.06          4.77         1.50 o
   0   7  16          0.43          1.33         1.26 o
   1   7  16          0.03          0.25         1.24 o
   2   7  16         13.40         13.53         1.48 o
  -1   8  16          0.03         -0.73         1.08 o
   0   8  16          7.97         10.37         1.45 o
  -5   1  17          0.97         -1.64         2.68 o
  -4   1  17          0.02          0.34         1.53 o
  -3   1  17          8.67          9.59         1.77 o
  -2   1  17         12.67         15.97         1.35 o
  -1   1  17          4.45          6.63         1.33 o
   0   1  17         16.91         17.75         1.42 o
   1   1  17          0.15          0.04         0.87 o
   2   1  17          6.43          9.52         1.80 o
   3   1  17          0.10         -0.46         0.77 o
   4   1  17          0.00         -0.02         1.42 o
  -5   2  17          6.00          5.82         2.89 o
  -4   2  17          8.11          9.13         1.50 o
  -3   2  17          7.41          9.47         1.47 o
  -2   2  17          0.01          1.10         0.93 o
  -1   2  17          0.22          1.36         0.92 o
   0   2  17          0.29         -0.13         0.89 o
   1   2  17          7.58          8.40         1.02 o
   2   2  17          4.01          5.06         0.93 o
   3   2  17         14.88         20.47         1.90 o
   4   2  17          6.23         10.19         2.38 o
  -5   3  17          2.96          2.37         2.68 o
  -4   3  17          0.41          0.11         1.76 o
  -3   3  17          3.83          4.31         1.61 o
  -2   3  17          0.22         -0.85         2.12 o
  -1   3  17          3.00          2.42         1.13 o
   0   3  17          4.10          3.52         1.12 o
   1   3  17          3.25          5.28         1.00 o
   2   3  17          2.86          3.30         0.91 o
   3   3  17          9.75         11.64         1.55 o
  -4   4  17          3.48         -1.34         2.48 o
  -3   4  17          8.17         12.18         2.03 o
  -2   4  17          1.26          1.42         2.58 o
  -1   4  17          3.94          3.91         1.21 o
   0   4  17          0.43          0.48         1.03 o
   1   4  17          0.39          0.70         0.90 o
   2   4  17          1.35         -0.55         1.02 o
   3   4  17          0.50          1.11         1.24 o
  -4   5  17          1.30         -0.31         2.58 o
  -3   5  17          0.13          0.62         1.55 o
  -2   5  17          0.22          0.43         2.43 o
  -1   5  17         16.71         22.64         2.53 o
   0   5  17          0.26          1.22         1.03 o
   1   5  17          0.98         -1.54         1.24 o
   2   5  17          0.05         -0.87         1.08 o
  -3   6  17          0.92         -0.69         1.61 o
  -2   6  17          5.32          9.42         2.44 o
  -1   6  17          0.33          2.27         1.41 o
   0   6  17          3.06          2.46         1.30 o
   1   6  17          2.05          5.42         1.50 o
   2   6  17          0.01          0.93         1.01 o
  -4   0  18          0.61          2.17         2.37 o
  -3   0  18          0.01          0.21         2.37 o
  -2   0  18          0.41          5.52         1.61 o
  -1   0  18          1.02          2.94         1.55 o
   0   0  18         18.47         24.96         2.40 o
   1   0  18          0.61          1.03         1.34 o
   2   0  18          0.42          0.27         1.81 o
   3   0  18          0.57          1.74         1.70 o
  -4   1  18          1.36          2.84         1.66 o
  -3   1  18          0.07         -0.34         1.35 o
  -2   1  18          0.18          3.48         1.06 o
  -1   1  18         25.02         25.54         1.70 o
   0   1  18         20.08         22.31         1.64 o
   1   1  18          4.13          5.80         1.18 o
   2   1  18         12.06         13.56         2.10 o
   3   1  18          3.97          9.35         1.35 o
  -4   2  18          3.87          1.74         1.66 o
  -3   2  18          0.68         -0.67         1.45 o
  -2   2  18          7.58         12.00         2.89 o
  -1   2  18          1.17          2.35         1.02 o
   0   2  18          1.46          1.62         1.02 o
   1   2  18          2.43          2.90         1.05 o
   2   2  18          0.01          0.86         1.07 o
   3   2  18          0.01          0.96         1.01 o
  -3   3  18          1.63          0.46         1.50 o
  -2   3  18         14.53         17.55         2.31 o
  -1   3  18          0.52          0.47         1.11 o
   0   3  18          1.51          0.04         1.64 o
   1   3  18          0.14         -0.02         1.10 o
   2   3  18          7.83         10.73         1.51 o
  -3   4  18          4.09          6.65         2.37 o
  -2   4  18          1.61          2.82         1.69 o
  -1   4  18          0.31          0.19         1.86 o
   0   4  18          0.05         -0.80         1.09 o
   1   4  18          0.08          0.31         1.13 o
   2   4  18          1.04          1.00         0.97 o
  -2   5  18          6.14          9.00         1.97 o
  -1   5  18          1.29          1.21         1.62 o
   0   5  18          0.69          0.28         1.11 o
  -2   1  19          0.41         -0.26         1.30 o
  -1   1  19          5.13          5.54         1.25 o
   0   1  19          4.60          6.54         1.25 o
   1   1  19          0.89          0.81         1.04 o
  -2   2  19         10.75         15.10         2.21 o
  -1   2  19          0.54          0.64         1.22 o
   0   2  19          2.69          4.35         1.33 o
                                                
